# Supplementary material for: Bioaugmentation with native Bacillus strains enhance nitrate and nitrite removal and reshape microbiomes in low-salinity shrimp cultures: Elucidating genetic mechanisms
Source: PLoS One. 2026 Jan 9;21(1):e0339620. doi: 10.1371/journal.pone.0339620 (PMC12788651; doi:10.1371/journal.pone.0339620)
Supplement: S1 Table — (XLSX) [file pone.0339620.s001.xlsx]

## Sheet: Nitrate removal data
Data for removal of nitrate (NO3-) removal analysis.
	Day 1	Day 2	Day 3	Day 4	Day 5	Day 6	Day 7	Day 8	Day 9	Day 10	Day 11	Day 12	Day 13	Day 14	Day 15
CO-1	50	40	40	10	160	160	160	160	160	160	160	160	160	160	160
CO-2	10	80	80	160	160	160	160	160	160	160	160	160	160	160	160
CO-3	0	0	10	80	20	50	10	40	80	20	160	160	80	80	160
T1-1	0	50	20	40	40	10	160	160	160	160	160	160	160	160	160
T1-2	10	40	40	160	160	160	160	160	160	160	160	160	160	160	160
T1-3	0	0	50	40	80	160	160	160	160	160	160	160	160	160	160
T2-1	0	80	80	0	0	0	0	0	0	0	0	0	0	0	0
T2-2	20	80	80	0	0	0	0	0	0	0	0	0	0	0	0
T2-3	20	80	80	0	0	0	0	0	0	0	0	0	0	0	0

## Sheet: Nitrite removal data.
Data for removal of nitrite (NO2-) removal analysis.
	Day 1	Day 2	Day 3	Day 4	Day 5	Day 6	Day 7	Day 8	Day 9	Day 10	Day 11	Day 12	Day 13	Day 14	Day 15
CO-1	2	1	2	0.25	2	5	2	2	1	2	2	2	2	2	2
CO-2	0	1	2	2	2	5	2	2	1	2	2	2	2	2	2
CO-3	0	0.25	0.25	0.5	2	1	2	2	1	2	2	2	2	2	2
T1-1	2	0.25	2	1	2	5	3	2	1	2	2	2	2	2	2
T1-2	2	1	2	1	2	5	5	2	1	2	2	2	2	2	2
T1-3	2	0	0.25	1	2	5	5	2	1	2	2	2	2	2	2
T2-1	2	1	2	0	0	0	0	0	0	0	0	0	0	0	0
T2-2	0	2	2	0	0	0	0	0	0	0	0	0	0	0	0
T2-3	0	2	2	0	0	0	0	0	0	0	0	0	0	0	0

## Sheet: TAN removal data.
Data for removal of total ammonia nitroggen (TAN) removal analysis.
	Day 1	Day 2	Day 3	Day 4	Day 5	Day 6	Day 7	Day 8	Day 9	Day 10	Day 11	Day 12	Day 13	Day 14	Day 15
CO-1	0	0.25	0.5	0.25	0.25	0.25	0.5	0.25	0.25	0.25	0.5	0.25	0.5	0.25	0.25
CO-2	0	0.25	0.5	0	0.25	0	0.25	0	0.25	0.25	0.25	0.25	0.25	0.5	0.25
CO-3	0	0.25	0.5	0.25	0.5	0.25	4	2	1	1	1	1	0.5	1	0.25
T1-1	0	0.25	0.5	0.25	0.5	0.25	1	0.25	0.25	0.25	0.25	0.25	0.25	0.5	0.25
T1-2	0	0.25	0.5	0	0.5	0.25	0.5	0.25	0.25	0.25	0.5	0.25	0.25	0.5	0.25
T1-3	0	0.25	0.5	0.25	0.5	0.25	0.5	0.25	0.25	0.25	0.5	0.25	0.25	0.5	0.25
T2-1	0	0.25	0.25	0	0	0	0.5	1	0.25	0.25	0.25	0.25	0.25	0	0.25
T2-2	0	0.25	0.25	0	0	0	0.25	0.25	0.25	0.25	0.25	0.25	0	0.25	0.25
T2-3	0	0.25	0.25	0	0	0	0.25	0.25	0.25	0.25	0.25	0.25	0.25	0.25	0.25
