# Supplementary material for: Bioaugmentation with native Bacillus strains enhance nitrate and nitrite removal and reshape microbiomes in low-salinity shrimp cultures: Elucidating genetic mechanisms
Source: PLoS One. 2026 Jan 9;21(1):e0339620. doi: 10.1371/journal.pone.0339620 (PMC12788651; doi:10.1371/journal.pone.0339620)
Supplement: S2 Table — (XLSX) [file pone.0339620.s002.xlsx]

## Sheet: table
Sample	Treatment	Day	ng/uL	ratio 260/280	ratio 260/230
CO-02	CO	D02	336.3	1.89	1.636
T1-02	T1	D02	287.55	1.869	2.006
T2-02	T2	D02	333.75	1.891	2.067
CO-04	CO	D04	424.2	1.865	0.213
T1-04	T1	D04	199.55	1.875	2.154
T2-04	T2	D04	746.65	1.905	2.246
CO-07	CO	D07	227.7	1.879	2.121
T1-07	T1	D07	101.9	1.854	0.358
T2-07	T2	D07	362.7	1.891	2.269
CO-10	CO	D10	164.9	1.893	2.001
T1-10	T1	D10	221.65	1.886	2.141
T2-10	T2	D10	42.35	1.956	2.259
CO-13	CO	D13	360.1	1.893	1.908
T1-13	T1	D13	381.45	1.887	1.824
T2-13	T2	D13	234.75	1.871	2.05
CO-14	CO	D14	324.8	1.889	2.075
T1-14	T1	D14	378.1	1.884	2.152
T2-14	T2	D14	90.5	1.982	1.22
CO-16	CO	D16	426.5	1.887	2.093
T1-16	T1	D16	518.65	1.893	2.116
T2-16	T2	D16	71.6	1.857	2.495
