# Supplementary material for: Bioaugmentation with native Bacillus strains enhance nitrate and nitrite removal and reshape microbiomes in low-salinity shrimp cultures: Elucidating genetic mechanisms
Source: PLoS One. 2026 Jan 9;21(1):e0339620. doi: 10.1371/journal.pone.0339620 (PMC12788651; doi:10.1371/journal.pone.0339620)
Supplement: S3 Table — (XLSX) [file pone.0339620.s003.xlsx]

## Sheet: table
Sample	Treatment	Day	Raw reads	Cleaned reads
CO-02	CO	D02	25733	17401
T1-02	T1	D02	28334	19028
T2-02	T2	D02	37894	20242
CO-04	CO	D04	15376	10614
T1-04	T1	D04	32325	20356
T2-04	T2	D04	47347	31411
CO-07	CO	D07	24974	17226
T1-07	T1	D07	26774	18480
T2-07	T2	D07	46681	31569
CO-10	CO	D10	80953	56608
T1-10	T1	D10	19774	13875
T2-10	T2	D10	47501	26657
CO-13	CO	D13	86602	59495
T1-13	T1	D13	53178	36326
T2-13	T2	D13	35618	20015
CO-14	CO	D14	23221	16149
T1-14	T1	D14	21588	14996
T2-14	T2	D14	48075	29038
CO-16	CO	D16	22660	15682
T1-16	T1	D16	22448	15427
T2-16	T2	D16	25957	16519
Total			747280	489713
