# Supplementary material for: Bioaugmentation with native Bacillus strains enhance nitrate and nitrite removal and reshape microbiomes in low-salinity shrimp cultures: Elucidating genetic mechanisms
Source: PLoS One. 2026 Jan 9;21(1):e0339620. doi: 10.1371/journal.pone.0339620 (PMC12788651; doi:10.1371/journal.pone.0339620)
Supplement: S4 Table — (CSV) [file pone.0339620.s004.csv]

OTU	Family	CO_02	CO_04	CO_07	CO_10	CO_13	CO_14	CO_16	T1_02	T1_04	T1_07	T1_10	T1_13	T1_14	T1_16	T2_02	T2_04	T2_07	T2_10	T2_13	T2_14	T2_16
1002870	Gaiellaceae	0	0	0	0	0	0	0	0.000578095	0	0	0	0	0	0	0	0	0	0	0	0	0
1006	Marivirgaceae	0	0	0	0.000335642	0	0	0	0	0	0	0	0	0	0	0.000889152	0.00076421	0.001204094	0	0	0	0
100716	Chlorobiaceae	0	0	0	0	0	0	0	0	0	0	0	0	0	0	0	0.010348671	0.003770715	0	0	0	0
1038856	Planococcaceae	0	0	0	0	0	0	0	0	0	0	0	0	0	0	0	0	0	0	0	0.005407453	0
1052257	Iamiaceae	0	0	0	0	0	0	0	0.000945974	0	0	0	0	0	0	0	0	0.000506987	0	0	0	0
1119528	Sterolibacteriaceae	0	0.001789414	0.001277139	0.000247315	0.003210894	0.002849003	0.002869532	0.001891949	0.000982608	0.002759442	0.001009009	0.006084299	0.00253384	0.006803603	0.004198775	0.011176564	0.056433981	0	0	0	0
1124597	Magnetococcaceae	0	0	0	0	0	0	0	0	0	0	0	0	0	0	0	0	0.000602047	0	0	0	0
1134405	Melioribacteraceae	0	0	0	0	0	0	0	0	0	0	0	0	0	0	0	0.004553415	0.002027948	0	0	0	0
1163621	Chromatiaceae	0.044950279	0.027971369	0.013177755	0.127349491	0.064285114	0.02774681	0.018046168	0.103584192	0.152697259	0.02818959	0.389621622	0.028191504	0.018403681	0.067841638	0.204159257	0.153956376	0.070597928	0.00862748	0.003198401	0.047013846	0.010595786
1165	Nostocaceae	0	0	0	0.001854862	0	0	0	0	0	0	0	0	0	0.002786237	0	0	0	0	0	0	0
1173025	Coleofasciculaceae	0	0.001977774	0.004702194	0.001713539	0.001244011	0.001610306	0.007397016	0	0	0	0	0	0	0.009654636	0	0	0	0	0	0	0
1173026	Chroococcaceae	0	0	0	0	0	0	0.001084045	0	0	0	0	0	0	0.001425517	0	0	0	0	0	0	0
1230648	Cytophagaceae	0.001149623	0.003767188	0.00162545	0.00201385	0.004976044	0.002972873	0.002486928	0.005675846	0.002112607	0.003462829	0	0.004129615	0.00820164	0.005896456	0	0.032669957	0.012135999	0	0	0	0
1249552	f_of_Gammaproteobacteria	0.011208829	0.045771332	0.012945547	0.023653901	0.031117088	0.041124737	0.041512562	0.002102165	0.014640857	0.016502543	0.013621622	0.026291881	0.022737881	0.049633901	0.002321676	0.004266836	0.006749263	0	0	0	0
1257021	Flammeovirgaceae	0	0	0	0	0	0	0.001147813	0	0	0	0	0	0	0	0	0.009807356	0.004182642	0	0	0	0
1292	Staphylococcaceae	0	0	0.001102984	0	0	0	0	0	0	0	0	0	0	0	0	0	0	0	0	0	0
1304270	Salinisphaeraceae	0	0.001695235	0	0	0	0	0	0	0.001817825	0	0	0	0	0	0	0	0	0	0	0	0
1306787	Alcanivoracaceae	0	0	0.001102984	0.000370972	0.000537951	0	0	0	0	0	0	0	0	0.001360721	0.010916815	0	0.0004753	0	0	0	0
1307763	Kiritimatiellaceae	0	0	0	0	0	0	0	0	0	0	0	0	0	0	0	0.000732367	0	0	0	0	0
131080	Burkholderiaceae	0.006150486	0.013844415	0.022756299	0.014609243	0.007127847	0.013192122	0.007141946	0.013769182	0.002407389	0.011524727	0.009225225	0.007295653	0.00620124	0.011080153	0.013287888	0.002419997	0.06083843	0	0	0	0
132132	Desulfomicrobiaceae	0	0	0	0	0	0	0	0	0	0	0	0	0	0	0	0.013819456	0.004879749	0	0	0	0
1353778	Flavobacteriaceae	0	0	0.005166609	0.003904042	0.000403463	0.000743218	0.002231858	0	0	0	0.002378378	0.004955538	0.00293392	0.020864382	0.004445762	0.000891578	0.009094078	0.032634382	0	0	0.002845725
1404	Bacillaceae	0	0	0	0	0	0	0	0	0	0	0	0	0	0	0.005878285	0.015220506	0.017712855	0.024569564	0.011244378	0.027485018	0.027549043
1445656	Cyclobacteriaceae	0.001494511	0.004143907	0.001683502	0.002897117	0.00210137	0.001672241	0.003443438	0.007935674	0.001523042	0.002001948	0.001441441	0.002698015	0.00313396	0.008034731	0.00242047	0.002738417	0.002820115	0	0	0.000447751	0
147	Spirochaetaceae	0	0	0	0	0	0	0	0	0	0	0	0	0	0	0	0.00092342	0	0	0	0	0
1482730	Clostridiaceae	0	0	0	0	0	0	0	0	0	0	0	0	0	0	0	0.002674733	0.000633734	0	0	0.000895502	0.000726568
1485203	Saccharospirillaceae	0	0	0	0	0	0	0	0	0	0	0	0	0	0	0	0.006750517	0	0	0	0	0
1494448	Chelatococcaceae	0	0	0	0	0	0	0	0	0	0	0	0	0	0	0	0	0.00076048	0	0	0	0
1505037	Emcibacteraceae	0	0	0	0.00049463	0.000504329	0	0	0	0	0	0.00172973	0	0	0	0	0	0	0	0	0	0
1517758	Lewinellaceae	0.004023682	0.007251837	0.005050505	0.013107688	0.006186434	0.005512201	0.003762275	0.006096279	0.001817825	0.002488908	0.001153153	0.009167745	0.00580116	0.045875721	0	0	0	0	0	0	0
1536775	Paenibacillaceae	0	0	0	0	0	0	0	0	0	0	0	0	0	0	0	0	0	0	0	0	0.002482441
1540872	f_of_Candidatus Gracilibacteria	0	0	0	0.001042256	0	0	0	0	0	0	0	0.001596784	0	0	0	0	0	0	0	0	0
155978	Acaryochloridaceae	0	0	0.001567398	0.000317976	0.000504329	0	0.002805765	0	0	0	0	0	0	0.003304607	0	0	0	0	0	0	0
1564516	Haliscomenobacteraceae	0.026613784	0.050574496	0.035701846	0.027805257	0.021333109	0.030967422	0.047953067	0.028274122	0.013363467	0.024834975	0.01981982	0.011370206	0.016203241	0.047495626	0	0.011240248	0.003834089	0	0	0	0
1577780	Schleiferiaceae	0.018796344	0.07091731	0.017125276	0.178155031	0.021719761	0.03579834	0.027356205	0	0	0.066010172	0.067243243	0.01150786	0.024204841	0.051124214	0	0	0	0	0	0	0
1603606	Desulfuromonadaceae	0	0	0	0	0	0	0	0	0	0	0	0	0	0	0	0.000477631	0.001806141	0	0	0	0
1603870	Pyrinomonadaceae	0	0	0.001102984	0.000547626	0.000470707	0.001486436	0	0	0.002161737	0.001514988	0	0	0	0.000777555	0	0	0	0	0	0	0
1628392	Hahellaceae	0.001494511	0.015162931	0	0.008691351	0.007245524	0.002353524	0.004081112	0.002049611	0.00255478	0.001028027	0.011027027	0.003000853	0.0030006	0.005961252	0	0	0	0	0	0	0
1629334	Caedimonadaceae	0	0.001601055	0.002496227	0.004451668	0.00699336	0.003654156	0.003570973	0.000840866	0.000835217	0.000757494	0.009153153	0.003303692	0.0030006	0	0	0	0	0	0	0	0
1670831	Egibacteraceae	0	0	0	0	0	0	0	0	0	0	0	0	0	0	0	0.000509473	0.000411927	0	0	0	0
1677857	Hungateiclostridiaceae	0.002069322	0.007157657	0.005631023	0.002738129	0.001025469	0.002105785	0.001275348	0	0.002947824	0.002380695	0.00554955	0.001128761	0.00213376	0.002591849	0	0	0	0	0	0	0
1678028	Oxalobacteraceae	0.003851239	0.005085704	0.009926855	0.008585359	0.002841052	0.00588381	0.001785487	0.005518184	0.001129999	0.003246402	0.002594595	0.003744184	0.00340068	0.003952569	0.008298755	0.002547365	0	0	0	0	0.002421894
1679163	Oceanospirillaceae	0	0	0	0	0.002756998	0	0	0	0	0	0	0.003055915	0	0	0	0	0	0	0.0011994	0	0
1679721	Lachnospiraceae	0.001666954	0.004991524	0.003947521	0.001607547	0.000622006	0	0.001402882	0	0	0.002056055	0.004324324	0.001211354	0	0.002138275	0	0	0	0	0	0	0
169056	f_of_Rhizobiales	0	0	0	0	0.000218542	0	0	0	0	0.001406774	0	0	0	0	0	0	0	0	0	0	0
1737	Peptostreptococcaceae	0	0.001601055	0.001335191	0.001130582	0.000369841	0	0	0	0	0	0.001945946	0	0	0	0	0.012354721	0.003834089	0	0	0.000413309	0
1737488	f_of_Alteromonadales	0	0	0	0	0	0	0	0	0	0	0	0	0	0.000647962	0	0	0	0	0	0	0
1749259	Alteromonadaceae	0	0	0	0.001501555	0.000840548	0	0	0	0.000638695	0	0	0	0	0	0	0	0	0	0	0.001067714	0
1750598	f_of_Deltaproteobacteria	0	0	0	0	0	0	0	0	0	0	0	0	0	0	0	0.000541315	0	0	0	0	0
1752063	Hapalosiphonaceae	0	0	0	0	0	0	0	0	0	0	0	0	0	0.001425517	0	0	0	0	0	0	0
1805971	Comamonadaceae	0.115249756	0.139197589	0.184256357	0.140775155	0.15222325	0.199925678	0.069123836	0.083193189	0.053453867	0.166865058	0.069693694	0.144096027	0.105221044	0.056243115	0.009237305	0.086132781	0.257612725	0	0	0	0.003753936
1807358	Dermocarpellaceae	0	0	0	0.000476964	0	0	0.001147813	0	0	0	0	0	0	0	0	0	0	0	0	0	0
1811807	Granulosicoccaceae	0	0	0	0	0.02012272	0.016598538	0.020851932	0	0	0	0	0.006634915	0.0073348	0.011144949	0	0	0	0	0	0	0
1827279	Chroococcidiopsidaceae	0	0	0.002670382	0.001801865	0.000823737	0	0.004208647	0	0	0	0	0	0	0.004730124	0	0	0	0	0	0	0
1849014	Hyphomicrobiaceae	0.038684831	0.106517235	0.099965169	0.021392736	0.042565353	0.042673108	0.059941334	0.064483918	0.156824211	0.082729142	0.024648649	0.017894998	0.040674802	0.021382751	0.011213199	0.104601178	0.015621534	0.011928429	0.032883558	0.016497899	0.041959312
1850374	Xanthobacteraceae	0.009944243	0.026464494	0.038256124	0.0017842	0.004992855	0.005512201	0.005420227	0.012928316	0.027218237	0.025971215	0.00627027	0.001651846	0.00146696	0.0119873	0	0.00617736	0.004246015	0.036648036	0.01984008	0.015292416	0.032816663
1867040	f_of_Oscillatoriales	0	0	0.001741553	0.000441634	0.000487518	0.001300632	0.003315904	0	0	0	0	0	0	0.004859716	0	0	0	0	0	0	0
1867715	Bradyrhizobiaceae	0.001092142	0.002260313	0.001973761	0	0.001092712	0	0.001020278	0.002049611	0.001817825	0.002110161	0	0	0	0.001166332	0.001136139	0	0.000538674	0	0	0.000964387	0
1896196	Erythrobacteraceae	0.012473415	0.025616877	0.008998026	0.00383338	0.011364209	0.008237334	0.020341793	0.019234812	0.019308244	0.014175955	0.005045045	0.005010599	0.015936521	0.02637206	0.00242047	0.000477631	0.003105295	0	0	0	0
1914963	Roseivirgaceae	0	0	0	0	0	0	0	0	0	0	0	0	0	0	0.001383126	0.012609457	0.013213346	0.000450129	0	0	0
1921086	Mariprofundaceae	0	0	0	0	0	0	0	0	0	0	0	0	0	0	0	0.000477631	0	0	0	0	0
1926625	Vicingaceae	0	0	0	0.000423968	0.000218542	0	0	0	0	0	0	0	0	0.002267868	0	0.000668683	0.000348554	0	0	0	0
1940762	f_of_Nostocales	0	0	0	0.000777275	0	0	0	0	0	0	0	0	0	0	0	0	0	0	0	0	0
2016530	Raineyaceae	0	0	0	0	0	0	0	0	0	0	0	0	0	0	0	0.00200605	0.000887227	0	0	0	0
2047720	Aurantimonadaceae	0	0	0	0	0	0	0	0	0	0	0	0	0	0.003045422	0	0	0	0	0	0	0
2052837	Neisseriaceae	0.01172616	0.007157657	0.0032509	0	0	0	0	0.003678789	0.000982608	0	0	0	0	0	0	0	0	0	0	0	0
2056494	f_of_Candidatus Saccharibacteria	0	0	0	0	0	0	0	0.002575152	0.000589565	0	0	0	0	0	0	0	0	0	0	0	0
2058179	Hymenobacteraceae	0	0	0.001161036	0.000317976	0	0	0	0	0	0	0	0	0	0	0	0	0	0	0	0	0
206506	Alcaligenaceae	0	0.001977774	0.003831418	0.002667467	0.001344877	0.00191998	0	0.002522598	0	0.001677308	0.001441441	0.001734438	0.00180036	0.002656645	0.000543371	0	0.0009506	0	0	0	0
208596	Carnobacteriaceae	0.002701615	0	0	0	0	0	0	0.004361993	0	0	0	0	0	0	0	0	0	0	0	0	0
2100422	Idiomarinaceae	0	0	0	0.000512295	0	0	0	0	0	0	0	0.0003579	0	0	0	0	0	0	0	0	0
215803	f_of_Myxococcales	0	0	0	0	0	0	0	0	0	0	0	0	0	0	0	0	0.002566621	0	0	0	0
2304600	Cohaesibacteraceae	0	0	0	0	0	0	0	0	0	0	0	0	0	0	0	0	0.002154694	0	0	0	0
230667	Chromobacteriaceae	0	0	0	0	0	0	0	0	0	0	0	0	0	0.001036739	0	0	0	0	0	0	0
235	Brucellaceae	0	0	0	0	0	0	0	0	0	0	0	0	0	0	0	0	0.005418423	0	0	0	0
2358	Syntrophaceae	0	0	0	0	0	0	0	0	0	0	0	0	0	0	0	0	0.00076048	0	0	0	0
2480984	Bradymonadaceae	0	0	0	0	0	0	0	0	0	0	0	0	0	0	0	0.001018946	0	0	0	0	0
2495581	Phyllobacteriaceae	0	0	0	0.000335642	0	0	0.00267823	0	0	0	0	0	0	0.004017365	0	0.015984716	0.004246015	0	0	0	0.001453136
2527968	f_of_Planctomycetes	0.000919699	0.002260313	0.000870777	0.000317976	0.00158023	0.000867088	0.002104323	0.000945974	0.004274344	0.001731414	0	0.000468023	0.00126692	0.003563792	0	0.001592103	0.000348554	0	0	0	0
2527984	Planctomycetaceae	0	0.001695235	0.000870777	0.000282646	0.001563419	0.000867088	0.001275348	0	0.001080869	0.002056055	0	0	0	0.004924512	0	0.005062888	0.001045661	0	0	0	0
254	Weeksellaceae	0	0	0	0	0	0	0	0	0	0	0	0	0	0	0	0	0	0	0	0	0.00205861
2546366	Aphanothecaceae	0	0	0.001044932	0.00125424	0	0	0.002869532	0	0	0	0	0	0	0.003110218	0	0	0	0	0	0	0
2561924	Caulobacteraceae	0	0	0	0	0	0	0	0	0	0	0	0	0	0.000647962	0.001630113	0.038178634	0.023448145	0	0.023888056	0.061720741	0.00890046
2591633	Xanthomonadaceae	0	0	0	0.000953929	0.002403967	0.003282547	0.006823109	0	0	0	0.00172973	0.002615423	0.00513436	0.014579149	0.045741948	0.035376532	0.020691403	0	0	0.009643866	0.000605473
2600177	f_of_Bradymonadales	0	0	0	0	0.00070606	0	0.001084045	0	0	0.001028027	0	0	0	0.001166332	0.000543371	0.001496577	0.002154694	0	0	0	0
2604421	Chitinophagaceae	0	0	0.009578544	0.000317976	0	0	0	0.000683204	0.000835217	0.001839628	0	0	0	0	0	0.029676803	0.013498527	0	0	0.000792175	0.008113345
261292	Nitrosomonadaceae	0	0.001318516	0.00162545	0.000353307	0.000420274	0	0	0	0.000638695	0	0	0	0	0.001166332	0	0	0	0	0	0	0
265719	Rhodanobacteraceae	0	0.001883594	0	0.00049463	0.000739682	0.000681283	0	0.000735758	0	0	0	0	0	0	0	0.01003025	0.001235781	0	0	0	0
2662190	Calotrichaceae	0	0	0	0.005599915	0	0	0.002359393	0	0	0	0	0	0	0.00187909	0	0	0	0	0	0	0
28068	f_of_Burkholderiales	0.003563833	0.020060275	0.009868803	0.006924816	0.01312936	0.010466989	0.007078179	0.008356107	0.004077823	0.015149876	0.008	0.015389698	0.00846836	0.013995983	0	0	0.000506987	0	0	0	0
28109	Pseudoalteromonadaceae	0.054377191	0	0	0	0	0	0	0.017290309	0	0	0	0	0	0	0	0	0	0	0	0	0
287487	Halieaceae	0	0	0	0.000300311	0.00035303	0	0.000892743	0	0	0	0	0	0	0.001166332	0	0	0	0	0	0	0
301	Pseudomonadaceae	0.014025407	0.017423244	0.005921282	0.001996184	0.122350172	0.017713366	0.021043234	0.01539836	0.057826471	0.019532518	0.00209009	0.258073397	0.068480363	0.017365386	0.336741751	0.019391817	0.037580405	0.022806557	0.326536732	0.146139009	0.572656818
32025	Helicobacteraceae	0	0	0	0	0	0	0	0	0	0	0	0	0	0	0	0.002451839	0.002883488	0	0	0	0
33968	Leuconostocaceae	0	0	0	0	0	0	0	0	0	0	0	0	0	0	0	0	0	0	0.033683158	0.000344424	0
34058	Methylococcaceae	0	0	0	0	0.002790619	0.001052892	0.001976789	0	0	0	0	0	0	0	0	0	0	0	0	0	0
349221	f_of_Alphaproteobacteria	0	0	0.00063857	0.000211984	0.000453896	0	0.00146665	0	0	0.0008116	0	0.000302838	0	0.00187909	0.006915629	0.068110174	0.010393232	0	0	0.003547565	0.005267619
360911	f_of_Bacillales	0	0	0	0	0	0	0	0	0	0	0	0	0	0	0.048409405	0.004107626	0	0.018117709	0	0.001274368	0
388640	Bartonellaceae	0	0	0	0	0	0	0.001849254	0	0	0	0	0	0	0.001231128	0	0	0	0	0	0	0
392413	Deinococcaceae	0.001207105	0.005179883	0.001277139	0.013937959	0.010910314	0.012944383	0.014857799	0.000525541	0.000786086	0.003354615	0.007927928	0.002285054	0.001667	0.002073479	0	0.002197102	0.001711081	0	0	0	0
392717	Crocinitomicaceae	0	0	0	0.000794941	0	0	0	0	0	0.000595174	0	0	0	0	0	0.004617099	0.002154694	0	0	0	0
392723	Reichenbachiellaceae	0	0	0.05015674	0.00026498	0	0	0	0	0	0	0	0	0	0	0.011805967	0.010826302	0.018061409	0.00191305	0	0	0
395922	Puniceicoccaceae	0	0	0	0	0	0	0	0	0	0	0	0	0	0.001101536	0	0	0	0	0	0	0
408	Methylobacteriaceae	0	0	0	0	0	0	0	0	0	0	0	0	0	0	0	0.000732367	0.00659083	0	0	0	0
414048	Sphingobacteriaceae	0	0.008947071	0.108266574	0.005546919	0.003379003	0	0.002231858	0.002207273	0	0.017584677	0.010522523	0.000770861	0	0.002591849	0.001086742	0.102213023	0.063721918	0.001162834	0	0.000378866	0
415015	f_of_Clostridiales	0	0	0	0.000459299	0	0	0	0	0	0	0	0	0	0	0	0.000604999	0	0	0	0	0
442868	Nannocystaceae	0	0	0	0	0.000622006	0	0	0	0	0	0	0	0	0	0	0.003980258	0.032415476	0	0	0	0
445220	f_of_Rhodospirillales	0.016554578	0.047466566	0.024788111	0.001448559	0.00578297	0.008175399	0.011223058	0.013716628	0.035472143	0.008061898	0.002162162	0.001211354	0.00220044	0.013283224	0.006125272	0.004107626	0.003612282	0.000675194	0	0.000516636	0
446	Legionellaceae	0	0	0	0	0.002252669	0	0.001530417	0	0	0	0	0	0	0.001490313	0	0	0	0	0	0	0
454662	Cellvibrionaceae	0	0	0	0	0	0	0	0	0	0	0	0	0	0	0	0.001464735	0.014765994	0	0	0	0
458204	Rubritaleaceae	0	0	0	0	0	0	0	0	0	0	0	0	0	0	0	0.000636841	0.002091321	0	0	0	0
466153	Isosphaeraceae	0	0	0	0	0	0	0	0	0	0	0	0	0	0	0	0	0.0004753	0	0	0.00072329	0
467091	Ilumatobacteraceae	0	0	0	0	0	0	0	0	0	0	0	0	0	0.004406143	0	0	0	0	0	0	0
480070	Micropepsaceae	0	0	0	0	0	0	0	0	0	0	0	0	0	0	0	0.001464735	0.000506987	0	0	0	0
483547	Geobacteraceae	0	0	0	0.001554551	0	0	0	0	0	0	0	0	0	0	0	0.001974208	0	0	0	0	0
48464	Verrucomicrobiaceae	0	0	0	0.000476964	0.000403463	0	0	0.00152407	0.001129999	0	0	0	0	0	0.00093855	0.003343417	0.00085554	0	0	0	0
529882	Microbacteriaceae	0.010059206	0.00621586	0.004005573	0.002967778	0.000773304	0.000929023	0.000892743	0	0	0.000541067	0	0.001349008	0.00146696	0.000777555	0	0	0.002915175	0.00288833	0	0	0
535904	Acetobacteraceae	0.002184285	0.003861367	0.001973761	0.000247315	0.000806926	0	0.001785487	0.004467101	0.004765648	0.004869603	0	0.000412961	0	0.002656645	0.000889152	0.004871836	0.009347571	0.000412619	0.00049975	0.000516636	0
53635	Acidimicrobiaceae	0	0.001977774	0.001857657	0.000688949	0.00035303	0	0	0	0	0	0.001657658	0	0	0.000777555	0	0	0	0	0	0	0
578943	Rhodospirillaceae	0	0.003578828	0.000754673	0.007772753	0.004454905	0.003096742	0.002295626	0	0.008597819	0.002110161	0.012108108	0.008919968	0.00953524	0.002786237	0	0.016780767	0.001489274	0	0	0	0
591197	Ignavibacteriaceae	0	0	0	0	0	0	0	0	0	0	0	0	0	0	0	0.001050788	0.000443614	0	0	0	0
615	Yersiniaceae	0	0	0	0	0	0	0	0	0	0	0	0	0	0	0	0.000573157	0	0.003638546	0.000749625	0.002548736	0.001998062
61648	Enterobacteriaceae	0	0	0	0.000282646	0	0	0	0	0	0	0	0	0	0	0	0	0	0.402978356	0	0.003409795	0.005085977
616992	Sinobacteraceae	0	0	0	0	0.000268975	0	0	0	0	0	0	0	0	0	0.00577949	0.001401051	0.007287937	0	0	0	0
62322	Shewanellaceae	0.00540323	0	0	0.00049463	0.000638817	0	0	0.001734286	0	0	0	0	0	0	0.000987947	0	0.001394214	0.347462395	0.058170915	0.045326169	0.018345846
649507	Cesiribacteraceae	0	0	0	0	0	0	0	0	0	0	0	0	0	0	0	0.000859736	0	0	0	0	0
651663	Sphingomonadaceae	0	0	0.0032509	0.00330342	0.001143145	0.001672241	0.000701441	0	0	0.002056055	0.00554955	0.005946645	0.0073348	0.001231128	0.032009484	0.004680783	0.003834089	0	0	0.001412137	0.008658271
664424	Moraxellaceae	0.486520664	0.014974571	0.018054104	0.003091436	0.008842565	0.014245014	0.016579518	0.338080723	0.013117815	0.007791365	0	0.00611183	0.00153364	0.100369338	0.142116183	0.007642095	0.041667987	0.01624217	0.063968016	0.413032996	0.207556309
670	Vibrionaceae	0	0.001695235	0	0.002526145	0.001445743	0.000990958	0	0	0	0	0.002810811	0.000798392	0.00173368	0.001166332	0	0	0	0	0	0	0
673862	Candidatus Babeliaceae	0	0.001318516	0.00063857	0	0	0	0	0.001208745	0.000540434	0.001623201	0	0	0	0	0	0	0.000348554	0	0	0	0
690164	Salinarimonadaceae	0.001724435	0.008758712	0.014048531	0.002914782	0.007464067	0.008485074	0.008672363	0.003521127	0.012036946	0.011578833	0.008072072	0.003000853	0.00646796	0.002721441	0	0	0	0	0	0	0
690879	Terrimicrobiaceae	0	0	0	0	0	0	0	0	0	0	0	0	0	0	0.000493974	0.000668683	0.000316867	0	0	0	0
692487	Rhodobacteraceae	0.084612289	0.258994161	0.234122838	0.295099633	0.350693452	0.435711631	0.494388471	0.211215052	0.381890537	0.429553079	0.220612613	0.365608568	0.574048143	0.271496145	0.071230982	0.0481452	0.080769353	0.00333846	0.012893553	0.10501481	0.034148704
69823	Selenomonadaceae	0	0	0	0.001095252	0	0	0	0	0	0	0	0	0	0	0	0	0	0	0	0	0
703	f_of_Enterobacterales	0.000632293	0.006686758	0	0.008567694	0.006858872	0.003716091	0.004208647	0.000683204	0.001080869	0	0.014198198	0.003854307	0.00373408	0.006738806	0	0	0	0	0	0	0
73010	Aeromonadaceae	0	0	0.000928829	0.00026498	0.002773809	0.000867088	0.000892743	0	0	0	0	0.002835669	0	0	0	0.000668683	0.003992522	0.063505758	0.410394803	0.084934904	0
77097	Halomonadaceae	0	0	0.000812725	0.000353307	0.000588384	0	0	0	0.000638695	0	0	0	0	0	0.001383126	0.017481293	0.001901201	0	0	0	0
788	Rickettsiaceae	0	0	0	0	0	0	0	0	0	0	0	0.000330369	0	0	0	0	0	0	0	0	0
81032	Hyphomonadaceae	0	0	0	0	0	0	0	0	0	0	0	0	0	0	0.000839755	0.000636841	0.001552647	0	0	0	0
833	Fibrobacteraceae	0	0.001601055	0	0	0.000840548	0	0	0	0	0	0	0	0	0	0	0	0	0	0	0	0
86106	Holosporaceae	0	0	0	0.001731204	0	0	0	0	0	0	0.001585586	0.001238884	0	0	0	0	0	0	0	0	0
863643	Peptococcaceae	0	0	0	0.000441634	0	0	0	0	0	0	0	0	0	0	0	0	0	0	0	0	0
873	Desulfovibrionaceae	0	0	0	0	0	0	0	0	0	0	0	0	0	0	0	0.001783156	0	0	0	0	0
879274	Rhizobiaceae	0.001034661	0	0	0.002914782	0.000588384	0	0	0.000735758	0.002800432	0	0.002594595	0.002642954	0.00353404	0.000971943	0.000691563	0.002356313	0.001996261	0	0	0.002617621	0
913109	Campylobacteraceae	0	0	0	0	0	0	0	0	0	0	0	0	0	0	0	0	0	0	0.000849575	0.000619963	0
91604	Candidatus Paracaedibacteraceae	0.00097718	0.006686758	0.005747126	0.014414924	0.014675969	0.015174037	0.012434638	0.002680261	0.003537388	0.003516935	0.04381982	0.006689976	0.00820164	0	0	0	0	0	0	0	0
927083	Sandaracinaceae	0	0	0	0	0	0	0	0	0	0	0	0	0	0	0	0.000541315	0.001109034	0	0	0	0
948	Anaplasmataceae	0	0	0	0.000741945	0	0	0	0	0	0	0	0	0	0	0	0	0	0	0	0	0
959	Bdellovibrionaceae	0	0	0	0	0	0	0	0	0	0	0	0	0	0.000907147	0	0	0	0	0	0	0
960	Bacteriovoracaceae	0	0	0	0	0	0	0	0	0	0	0.002018018	0.000825923	0	0.001749498	0.000889152	0	0	0	0	0	0
97089	Halobacteriovoraceae	0	0	0	0	0	0	0	0	0	0	0.003603604	0.001651846	0	0.002527052	0	0	0	0	0	0	0
980251	Pirellulaceae	0.000862218	0.002919571	0.001102984	0.000370972	0.002639321	0.001486436	0.00242316	0	0.003046084	0.000919814	0	0.000550615	0.00086684	0.003369403	0	0.000541315	0	0	0	0	0
988938	Stigonemataceae	0	0	0	0.000512295	0	0	0	0	0	0	0	0	0	0	0	0	0	0	0	0	0
988946	Symphyonemataceae	0	0	0.00226402	0.001042256	0.000437085	0.001734176	0.004655018	0	0	0	0	0	0	0.006544418	0	0	0	0	0	0	0
998	Flexibacteraceae	0	0	0	0	0	0	0	0	0	0	0	0	0	0	0	0.004139468	0.001901201	0	0	0	0
