# Supplementary material for: Bioaugmentation with native Bacillus strains enhance nitrate and nitrite removal and reshape microbiomes in low-salinity shrimp cultures: Elucidating genetic mechanisms
Source: PLoS One. 2026 Jan 9;21(1):e0339620. doi: 10.1371/journal.pone.0339620 (PMC12788651; doi:10.1371/journal.pone.0339620)
Supplement: S5 Table — (CSV) [file pone.0339620.s005.csv]

OTU	Genus	CO_02	CO_04	CO_07	CO_10	CO_13	CO_14	CO_16	T1_02	T1_04	T1_07	T1_10	T1_13	T1_14	T1_16	T2_02	T2_04	T2_07	T2_10	T2_13	T2_14	T2_16
1002870	Gaiella	0	0	0	0	0	0	0	0.000578095	0	0	0	0	0	0	0	0	0	0	0	0	0
1006	Marivirga	0	0	0	0.000335642	0	0	0	0	0	0	0	0	0	0	0.000889152	0.00076421	0.001204094	0	0	0	0
100716	Chloroherpeton	0	0	0	0	0	0	0	0	0	0	0	0	0	0	0	0.010348671	0.003770715	0	0	0	0
1010611	Lutimaribacter	0	0	0.000812725	0.000406303	0.00052114	0	0	0	0	0.001190347	0.001297297	0.000688269	0.00120024	0.001684702	0	0	0	0	0	0	0
1017184	Camelimonas	0	0	0	0	0	0	0	0	0	0	0	0	0	0	0	0	0.000348554	0	0	0	0
1038856	Planococcus	0	0	0	0	0	0	0	0	0	0	0	0	0	0	0	0	0	0	0	0.005407453	0
1052257	Aquihabitans	0	0	0	0	0	0	0	0.000945974	0	0	0	0	0	0	0	0	0.000506987	0	0	0	0
1064517	Noviherbaspirillum	0.000919699	0	0	0	0	0	0	0	0	0	0	0	0	0	0	0	0	0	0	0	0
106592	Ensifer	0	0	0	0	0	0	0	0	0	0	0	0	0	0	0	0.000573157	0	0	0	0	0
1075	Rhodobacter	0.007874921	0.017140704	0.017357483	0.013319672	0.065327393	0.071782485	0.083535263	0.027643473	0.054780387	0.097770804	0.03445045	0.035487157	0.051543642	0.048078792	0.008743331	0.01187709	0.005101556	0.00048764	0.000749625	0	0
1083	Phaeospirillum	0	0	0	0	0.001966882	0	0	0	0	0	0	0.000523085	0	0	0	0	0	0	0	0	0
1091037	Alishewanella	0	0	0	0	0	0	0	0	0.000638695	0	0	0	0	0	0	0	0	0	0	0.001067714	0
1105367	Paenirhodobacter	0	0	0	0	0	0	0	0	0	0.000919814	0	0	0	0	0	0	0	0	0	0	0
1119528	Methyloversatilis	0	0.001789414	0.001277139	0.000247315	0.003210894	0.002849003	0.002869532	0.001891949	0.000982608	0.002759442	0.001009009	0.006084299	0.00253384	0.006803603	0.004198775	0.011176564	0.056433981	0	0	0	0
1124597	Magnetococcus	0	0	0	0	0	0	0	0	0	0	0	0	0	0	0	0	0.000602047	0	0	0	0
1134405	Melioribacter	0	0	0	0	0	0	0	0	0	0	0	0	0	0	0	0.004553415	0.002027948	0	0	0	0
1150369	Pseudoxanthobacter	0.000804736	0.002825391	0.00162545	0	0.00052114	0.001300632	0	0.002154719	0.007173037	0.003084082	0.000792793	0	0	0	0	0.002292629	0.00085554	0.031846656	0.003498251	0.002652063	0.011201259
1155801	Taonella	0	0	0	0	0	0	0	0	0	0	0	0	0	0	0	0.000796052	0	0	0	0	0
1163621	Rheinheimera	0.044950279	0.027971369	0.013177755	0.124894008	0.063494999	0.02774681	0.018046168	0.103584192	0.152697259	0.02818959	0.389621622	0.026126697	0.017536841	0.067841638	0.204159257	0.153606114	0.066827213	0.00862748	0.00129935	0.045153957	0.010595786
1164	Trichormus	0	0	0	0.000476964	0	0	0	0	0	0	0	0	0	0.002786237	0	0	0	0	0	0	0
1165	Anabaena	0	0	0	0.001377897	0	0	0	0	0	0	0	0	0	0	0	0	0	0	0	0	0
1165102	Fluviimonas	0	0	0	0.000406303	0.000537951	0.000929023	0.000701441	0	0	0	0	0.003579	0.00820164	0	0	0	0	0	0	0	0
1173025	Geitlerinema	0	0.001977774	0.004702194	0.001713539	0.001244011	0.001610306	0.007397016	0	0	0	0	0	0	0.009654636	0	0	0	0	0	0	0
1173026	Gloeocapsa	0	0	0	0	0	0	0.001084045	0	0	0	0	0	0	0.001425517	0	0	0	0	0	0	0
1176536	Novosphingobium	0	0	0.001219087	0.003091436	0.001143145	0.001672241	0.000701441	0	0	0.001244454	0.004612613	0.005533684	0.0073348	0	0	0	0	0	0	0	0
1215923	Lentilitoribacter	0	0	0	0	0	0	0	0	0	0	0	0	0	0	0	0	0.00066542	0	0	0	0
1230648	Taeseokella	0	0	0	0.000282646	0.000739682	0	0	0	0	0	0	0	0	0	0	0.023977074	0.002123008	0	0	0	0
1239958	Heliimonas	0	0	0	0	0	0	0	0	0	0	0	0	0	0	0	0.001687629	0.000697107	0	0	0	0
1249552	Pseudohongiella	0.011208829	0.045771332	0.012945547	0.023212267	0.030864924	0.041124737	0.041512562	0.002102165	0.014640857	0.016502543	0.013621622	0.026291881	0.022737881	0.049633901	0.002321676	0.004266836	0.006749263	0	0	0	0
125	Pirellula	0	0.001318516	0	0	0.00052114	0	0	0	0.001326521	0	0	0	0	0	0	0.000541315	0	0	0	0	0
1250539	Pelagibaca	0	0	0	0	0	0	0	0.001471516	0.000786086	0	0	0.000440492	0	0	0	0	0	0	0	0	0
1257021	g_of_Flammeovirgaceae	0	0	0	0	0	0	0.001147813	0	0	0	0	0	0	0	0	0.006209202	0.002629995	0	0	0	0
128785	Pseudoxanthomonas	0	0	0	0.000353307	0.000319408	0.000743218	0	0	0	0	0	0.000275308	0	0.000907147	0.018820391	0.015093138	0.008460344	0	0	0	0
1288027	Arcticibacter	0	0	0.001277139	0	0	0	0	0	0	0	0	0	0	0	0	0.000891578	0	0	0	0	0
1292	Staphylococcus	0	0	0.001102984	0	0	0	0	0	0	0	0	0	0	0	0	0	0	0	0	0	0
1297121	Cyclobacterium	0	0	0	0	0	0	0	0	0	0	0	0.000880985	0.00080016	0	0	0	0	0	0	0	0
1304270	Salinisphaera	0	0.001695235	0	0	0	0	0	0	0.001817825	0	0	0	0	0	0	0	0	0	0	0	0
1306787	Alcanivorax	0	0	0	0.000370972	0.000184921	0	0	0	0	0	0	0	0	0.001360721	0.007162616	0	0.0004753	0	0	0	0
1307763	Kiritimatiella	0	0	0	0	0	0	0	0	0	0	0	0	0	0	0	0.000732367	0	0	0	0	0
131080	Limnobacter	0	0	0.006095437	0.002225834	0.002941918	0.005264462	0.003315904	0.003363464	0	0.005789417	0.003027027	0.001266415	0	0.002527052	0.013287888	0.002419997	0.06083843	0	0	0	0
1317121	Pseudaestuariivita	0.001379548	0.003767188	0.004179728	0.00201385	0.001765151	0.002105785	0.001976789	0.002207273	0.004765648	0.002651228	0.001945946	0.001046169	0.00306728	0.001555109	0	0	0	0	0	0	0
132132	Desulfomicrobium	0	0	0	0	0	0	0	0	0	0	0	0	0	0	0	0.013819456	0.004879749	0	0	0	0
1353778	Flavobacterium	0	0	0.005166609	0.003621396	0.000403463	0.000743218	0.002231858	0	0	0	0.002378378	0.004955538	0.00293392	0.020864382	0.003902391	0.000891578	0.006939383	0.032634382	0	0	0.002845725
13690	Sphingobium	0	0	0	0	0	0	0	0	0	0	0	0	0	0	0	0	0	0	0	0	0.005509809
136992	Methylosarcina	0	0	0	0	0.000571573	0	0	0	0	0	0	0	0	0	0	0	0	0	0	0	0
1396826	Leisingera	0.001034661	0.001695235	0.002496227	0.00075961	0.00139531	0.001238697	0.001339115	0.001734286	0.003635649	0.003625149	0.001153153	0.000936046	0.00193372	0.004211754	0	0	0.002027948	0	0	0	0
1404	Bacillus	0	0	0	0	0	0	0	0	0	0	0	0	0	0	0.005878285	0.015220506	0.017712855	0.024569564	0.011244378	0.027485018	0.027549043
1410040	Burkholderia	0	0	0	0.000865602	0	0	0	0	0	0	0	0	0	0	0	0	0	0	0	0	0
1427356	Hyphomicrobium	0	0	0	0	0	0	0	0	0	0	0	0	0	0.000777555	0	0	0	0	0	0	0
1442385	Flavihumibacter	0	0	0	0	0	0	0	0.000683204	0	0.000865707	0	0	0	0	0	0.001432893	0.003010235	0	0	0	0
1445656	Algoriphagus	0.001494511	0.004143907	0.001683502	0.002897117	0.00210137	0.001672241	0.003443438	0.007935674	0.001523042	0.002001948	0.001441441	0.001817031	0.0023338	0.008034731	0	0.000604999	0	0	0	0.000447751	0
1447062	Youhaiella	0	0	0	0	0	0	0	0	0	0	0	0	0	0	0.00074096	0	0	0	0	0	0
1465486	Frigidibacter	0	0	0	0.000282646	0.000773304	0.001300632	0.00121158	0.001681732	0.001572173	0.002164268	0.001225225	0.000770861	0.00093352	0	0	0	0	0	0	0	0
147	Spirochaeta	0	0	0	0	0	0	0	0	0	0	0	0	0	0	0	0.00092342	0	0	0	0	0
1482730	Alkaliphilus	0	0	0	0	0	0	0	0	0	0	0	0	0	0	0	0.001878682	0.000633734	0	0	0	0
1484693	Rhodoferax	0.002414209	0.001789414	0.002205968	0.000211984	0	0	0	0	0	0	0	0.000523085	0	0	0	0.003311575	0.002344814	0	0	0	0
1485203	Salinispirillum	0	0	0	0	0	0	0	0	0	0	0	0	0	0	0	0.006750517	0	0	0	0	0
1490	Paraclostridium	0	0	0	0	0	0	0	0	0	0	0	0	0	0	0	0.001496577	0	0	0	0	0
1494448	Chelatococcus	0	0	0	0	0	0	0	0	0	0	0	0	0	0	0	0	0.000411927	0	0	0	0
1496	Clostridioides	0	0.001601055	0.001335191	0.001130582	0.000369841	0	0	0	0	0	0.001945946	0	0	0	0	0.002292629	0.000538674	0	0	0	0
1502156	Tianweitania	0	0	0	0	0	0	0	0	0	0	0	0	0	0	0	0	0.00038024	0	0	0	0
1505037	Emcibacter	0	0	0	0.00049463	0.000504329	0	0	0	0	0	0.00172973	0	0	0	0	0	0	0	0	0	0
1508805	Sphingorhabdus	0	0	0.002031812	0.000211984	0	0	0	0	0	0.0008116	0.000936937	0.000412961	0	0	0	0	0	0	0	0	0
1509244	Candidatus Nucleicultrix	0	0	0.001161036	0.00026498	0.002572077	0	0	0	0	0	0	0.000908515	0	0	0	0	0	0	0	0	0
1511	Acetoanaerobium	0	0	0	0	0	0	0	0	0	0	0	0	0	0	0	0	0	0	0	0.000413309	0
1517758	Lewinella	0.004023682	0.007251837	0.005050505	0.013107688	0.006186434	0.005512201	0.003762275	0.006096279	0.001817825	0.002488908	0.001153153	0.009167745	0.00580116	0.045875721	0	0	0	0	0	0	0
1520	Clostridium	0	0	0	0	0	0	0	0	0	0	0	0	0	0	0	0	0	0	0	0.000895502	0.000726568
1536775	Paenibacillus	0	0	0	0	0	0	0	0	0	0	0	0	0	0	0	0	0	0	0	0	0.002482441
1538644	Sphingobacterium	0	0.001883594	0.004818298	0.001978519	0.001126334	0	0	0	0	0.003084082	0	0.000770861	0	0	0	0.002547365	0	0	0	0.000378866	0
1540872	g_of_Candidatus Gracilibacteria	0	0	0	0.001042256	0	0	0	0	0	0	0	0.001596784	0	0	0	0	0	0	0	0	0
1542388	Defluviimonas	0.001264586	0.00310793	0.00098688	0.000282646	0.002168614	0.001424501	0.004144879	0.002049611	0.002800432	0.001731414	0.000864865	0.000743331	0.001667	0.006609214	0	0.000318421	0.000506987	0	0	0	0
1543721	Sedimenticola	0	0	0	0	0.000252164	0	0	0	0	0	0	0	0	0	0	0	0	0	0	0	0
1546149	Diaphorobacter	0	0	0	0.000335642	0.000218542	0	0	0	0	0	0	0	0	0	0	0	0	0	0	0	0
1547515	Pararheinheimera	0	0	0	0.002455483	0.000790115	0	0	0	0	0	0	0.002064807	0.00086684	0	0	0.000350263	0.003770715	0	0.00189905	0.001859888	0
1548749	Aequorivita	0	0	0	0	0	0	0	0	0	0	0	0	0	0	0.000543371	0	0.000443614	0	0	0	0
155978	Acaryochloris	0	0	0.001567398	0.000317976	0.000504329	0	0.002805765	0	0	0	0	0	0	0.003304607	0	0	0	0	0	0	0
1560324	Arenimicrobium	0	0	0	0.000211984	0.000218542	0	0	0	0.000589565	0	0	0	0	0.000777555	0	0	0	0	0	0	0
1564516	Phaeodactylibacter	0.022245215	0.043793558	0.030244979	0.023424251	0.017533832	0.026631983	0.040683586	0.023701913	0.011398251	0.021372146	0.017081081	0.009277868	0.013536041	0.035702715	0	0.001050788	0	0	0	0	0
1577780	Phaeocystidibacter	0.014830143	0.062629497	0.01271334	0.169004381	0.009330083	0.02774681	0.012307104	0	0	0.064549291	0.061765766	0.00828676	0.01046876	0.007127584	0	0	0	0	0	0	0
158836	Enterobacter	0	0	0	0	0	0	0	0	0	0	0	0	0	0	0	0	0	0.009527739	0	0.001928773	0.001574231
159728	Desulfovibrio	0	0	0	0	0	0	0	0	0	0	0	0	0	0	0	0.001018946	0	0	0	0	0
1603606	Desulfuromonas	0	0	0	0	0	0	0	0	0	0	0	0	0	0	0	0.000477631	0.0009506	0	0	0	0
1603870	Brevitalea	0	0	0.001102984	0.000335642	0.000252164	0.001486436	0	0	0.001572173	0.001514988	0	0	0	0	0	0	0	0	0	0	0
1605367	Jiulongibacter	0	0	0	0	0.000268975	0	0	0	0	0	0	0	0	0	0	0.003311575	0	0	0	0	0
1612173	Niveispirillum	0	0	0	0	0	0	0	0	0	0	0	0	0	0	0	0.007164464	0	0	0	0	0
1614698	Aestuariicoccus	0	0	0.00098688	0.000282646	0.000235353	0	0	0	0.001031738	0.000865707	0	0.000578146	0	0	0	0	0	0	0	0	0
1628392	Hahella	0.001494511	0.015162931	0	0.008691351	0.007245524	0.002353524	0.004081112	0.002049611	0.00255478	0.001028027	0.011027027	0.003000853	0.0030006	0.005961252	0	0	0	0	0	0	0
1629334	Caedimonas	0	0.001601055	0.001335191	0.004186687	0.004421283	0.003654156	0.003570973	0.000840866	0.000835217	0.000757494	0.009153153	0.002395177	0.0030006	0	0	0	0	0	0	0	0
1632864	Planctomyces	0	0	0	0	0.000437085	0	0	0	0	0.000919814	0	0	0	0.001036739	0	0.004553415	0.001045661	0	0	0	0
1655419	Rhabdobacter	0	0	0	0	0	0	0	0	0	0	0	0	0	0	0	0	0.00085554	0	0	0	0
1658665	Mitsuaria	0.000804736	0.003390469	0.001219087	0.001607547	0.001832395	0.001176762	0	0	0	0.002597122	0.001945946	0.000523085	0	0.00239746	0	0	0	0	0	0	0
1670831	Egibacter	0	0	0	0	0	0	0	0	0	0	0	0	0	0	0	0.000509473	0.000411927	0	0	0	0
1677857	Hungateiclostridium	0.002069322	0.007157657	0.005631023	0.002738129	0.001025469	0.002105785	0.001275348	0	0.002947824	0.002380695	0.00554955	0.001128761	0.00213376	0.002591849	0	0	0	0	0	0	0
1678028	Massilia	0.00293154	0.005085704	0.008591664	0.006624505	0.002471211	0.00588381	0.001785487	0.004099222	0.001129999	0.003246402	0.002594595	0.002670484	0.00340068	0.003952569	0.005236119	0	0	0	0	0	0
1678129	Limnohabitans	0.00097718	0	0	0.000423968	0.000386652	0.001114827	0	0	0	0	0	0.000385431	0	0	0	0	0	0	0	0	0
1679163	Marinobacterium	0	0	0	0	0.002756998	0	0	0	0	0	0	0.003055915	0	0	0	0	0	0	0	0	0
1679721	Herbinix	0.001666954	0.004991524	0.003947521	0.001607547	0.000622006	0	0.001402882	0	0	0.002056055	0.004324324	0.001211354	0	0.002138275	0	0	0	0	0	0	0
1685379	Ruegeria	0	0.001412695	0.00098688	0.000459299	0.000924603	0	0	0	0.001621303	0.001136241	0	0	0	0.001295924	0	0	0	0	0	0	0
1685382	Ponticoccus	0	0	0.001044932	0.000512295	0.000554762	0	0	0	0.000835217	0	0	0	0	0	0	0	0	0	0	0	0
169056	Nordella	0	0	0	0	0.000218542	0	0	0	0	0.001406774	0	0	0	0	0	0	0	0	0	0	0
1737	Paeniclostridium	0	0	0	0	0	0	0	0	0	0	0	0	0	0	0	0.007960516	0.003295415	0	0	0	0
1737488	Motilimonas	0	0	0	0	0	0	0	0	0	0	0	0	0	0.000647962	0	0	0	0	0	0	0
1738054	Arvibacter	0	0	0	0	0	0	0	0	0	0	0	0	0	0	0	0.002388155	0.001109034	0	0	0	0
1749259	Marinobacter	0	0	0	0.000406303	0.000840548	0	0	0	0	0	0	0	0	0	0	0	0	0	0	0	0
1750598	Dissulfurimicrobium	0	0	0	0	0	0	0	0	0	0	0	0	0	0	0	0.000541315	0	0	0	0	0
1752063	Fischerella	0	0	0	0	0	0	0	0	0	0	0	0	0	0.001425517	0	0	0	0	0	0	0
1756761	Pseudaeromonas	0	0	0	0	0	0	0	0	0	0	0	0	0	0	0	0	0	0.017067407	0	0	0
1766165	Marinibaculum	0	0	0	0	0	0	0	0	0	0	0	0	0	0	0	0.001623945	0	0	0	0	0
1775175	Psychromarinibacter	0	0	0	0	0.000235353	0	0	0.00063065	0	0	0	0	0	0	0	0	0	0	0	0	0
1776391	Romboutsia	0	0	0	0	0	0	0	0	0	0	0	0	0	0	0	0.000604999	0	0	0	0	0
1805971	Hydrogenophaga	0.108064609	0.127613487	0.175606641	0.129116026	0.130923762	0.175461415	0.061025379	0.081774227	0.053453867	0.163510443	0.068684685	0.114996008	0.091218244	0.048013996	0.003655404	0.010794459	0.234544821	0	0	0	0
1807358	Stanieria	0	0	0	0.000476964	0	0	0.001147813	0	0	0	0	0	0	0	0	0	0	0	0	0	0
1811807	Sulfuriflexus	0	0	0	0	0.02012272	0.016598538	0.020851932	0	0	0	0	0.006634915	0.0073348	0.011144949	0	0	0	0	0	0	0
1827279	Aliterella	0	0	0.002670382	0.001801865	0.000823737	0	0.004208647	0	0	0	0	0	0	0.004730124	0	0	0	0	0	0	0
1849014	Devosia	0.038684831	0.106517235	0.099965169	0.021392736	0.042296377	0.042673108	0.059941334	0.064483918	0.156824211	0.082729142	0.024648649	0.017894998	0.040674802	0.019114884	0.010472239	0.103104601	0.015621534	0.011928429	0.031684158	0.016119033	0.041959312
1850374	Ancylobacter	0.009139507	0.023639103	0.036630675	0.0017842	0.004471716	0.004211569	0.005420227	0.010773597	0.0200452	0.022887133	0.005477477	0.001651846	0.00146696	0.0119873	0	0.003884732	0.002851801	0.003450992	0.016341829	0.011469312	0.010595786
1852015	Albirhodobacter	0	0	0	0	0	0	0	0	0	0	0	0	0	0	0	0	0.001204094	0	0	0.095198733	0
1852029	Aquicoccus	0	0	0	0.000317976	0	0	0	0	0	0	0	0	0	0	0	0	0	0	0	0	0
1852776	Perlucidibaca	0.000919699	0.011395743	0.018054104	0.000741945	0.004908801	0.012882448	0.005037623	0	0.00746782	0.005951737	0	0.001651846	0	0.09486166	0.02499506	0.000445789	0.028137774	0.000375108	0	0	0
1856322	Haoranjiania	0	0	0.001683502	0	0	0	0	0	0	0	0	0	0	0	0	0	0	0	0	0	0
1859460	Luteolibacter	0	0	0	0	0.00016811	0	0	0.000840866	0.000491304	0	0	0	0	0	0	0.001050788	0.00085554	0	0	0	0
1864941	Terrimonas	0	0	0	0	0	0	0	0	0	0	0	0	0	0	0	0.000636841	0	0	0	0	0
1867040	Potamolinea	0	0	0.001741553	0.000441634	0.000487518	0.001300632	0.003315904	0	0	0	0	0	0	0.004859716	0	0	0	0	0	0	0
1867715	Bosea	0.001092142	0.002260313	0.001973761	0	0.001092712	0	0.001020278	0.002049611	0.001817825	0.002110161	0	0	0	0.001166332	0.001136139	0	0.000538674	0	0	0.000964387	0
1867774	Aliidongia	0	0.001883594	0.000754673	0.003603731	0.000588384	0.000990958	0	0	0.004225214	0.000865707	0.004396396	0.003716653	0.00453424	0	0	0	0	0	0	0	0
1892851	Flavitalea	0	0	0	0	0	0	0	0	0	0	0	0	0	0	0	0	0	0	0	0	0.002542989
1896196	Porphyrobacter	0.012473415	0.025616877	0.008998026	0.002967778	0.009632681	0.007370247	0.017344726	0.019234812	0.019308244	0.014175955	0.005045045	0.004459984	0.013869441	0.022484287	0.00242047	0.000477631	0.003105295	0	0	0	0
19	Pelobacter	0	0	0	0	0	0	0	0	0	0	0	0	0	0	0	0	0.00085554	0	0	0	0
1914963	Roseivirga	0	0	0	0	0	0	0	0	0	0	0	0	0	0	0.001383126	0.012609457	0.013213346	0.000450129	0	0	0
1915078	Thioclava	0	0	0	0	0	0	0.000956511	0	0	0	0	0	0	0	0	0	0	0	0	0	0
191579	Fluviicola	0	0	0	0	0	0	0	0	0	0	0	0	0	0	0	0	0.00057036	0	0	0	0
1917421	Ketobacter	0	0	0.001102984	0	0.00035303	0	0	0	0	0	0	0	0	0	0.003754199	0	0	0	0	0	0
1917485	Sulfitobacter	0	0	0	0	0.000218542	0	0	0	0.001031738	0	0	0	0	0	0	0	0	0	0	0	0
191768	Plesiocystis	0	0	0	0	0	0	0	0	0	0	0	0	0	0	0	0	0.001362527	0	0	0	0
192	Azospirillum	0	0	0	0.000741945	0	0	0	0	0	0	0.000936937	0.000688269	0	0.002786237	0	0	0	0	0	0	0
1921086	Mariprofundus	0	0	0	0	0	0	0	0	0	0	0	0	0	0	0	0.000477631	0	0	0	0	0
1926625	Vicingus	0	0	0	0.000423968	0.000218542	0	0	0	0	0	0	0	0	0.002267868	0	0.000668683	0.000348554	0	0	0	0
1940610	Phreatobacter	0	0	0	0	0	0	0	0	0	0	0	0	0	0	0	0.00108263	0.005450109	0	0	0	0
1940762	g_of_Nostocales	0	0	0	0.000777275	0	0	0	0	0	0	0	0	0	0	0	0	0	0	0	0	0
195105	Haematobacter	0	0.001883594	0.001509346	0.001907858	0.001781962	0.001114827	0.001147813	0.001366407	0.003488258	0.003733362	0.00209009	0.00217493	0.006668	0	0	0.004967362	0	0	0	0	0
1969821	Ciceribacter	0	0	0	0	0	0	0	0	0	0	0	0	0	0	0	0	0.001520961	0	0	0	0
197183	Alkanindiges	0	0	0	0	0	0	0	0	0	0	0	0	0	0	0.002025291	0	0	0	0	0	0
1981098	Sandarakinorhabdus	0	0	0	0	0	0	0	0	0	0	0	0	0	0	0	0	0.000506987	0	0	0	0
1982043	Mangrovitalea	0	0	0	0.000194319	0	0	0	0	0	0	0	0	0	0	0	0	0	0	0	0	0
2005469	Calothrix	0	0	0	0.003215093	0	0	0.00121158	0	0	0	0	0	0	0	0	0	0	0	0	0	0
2007307	Confluentibacter	0	0	0	0	0	0	0	0	0	0	0	0	0	0	0	0	0.00076048	0	0	0	0
2016530	Raineya	0	0	0	0	0	0	0	0	0	0	0	0	0	0	0	0.00200605	0.000887227	0	0	0	0
2017482	Thalassococcus	0	0	0	0.000547626	0.00087417	0.000990958	0.000765209	0.001313853	0.001080869	0.001514988	0	0.000991108	0.00106688	0.002138275	0	0	0	0	0	0	0
2029103	Actibacterium	0	0	0	0.000247315	0.000235353	0	0	0	0.001866955	0	0	0	0	0	0	0	0	0	0	0	0
2029104	Pseudooceanicola	0.001724435	0.007722735	0.008243353	0.004716648	0.004354039	0.005016722	0.002359393	0.002837923	0.012184337	0.006005844	0.005693694	0.001982215	0.0040008	0.002008683	0	0	0.00038024	0	0	0	0
2029865	Pelagibacterium	0	0	0	0	0.000268975	0	0	0	0	0	0	0	0	0.001490313	0	0.00076421	0	0	0	0	0
2030798	Acidimangrovimonas	0	0.001412695	0.001102984	0.002314161	0.005614861	0.009723771	0.011159291	0	0	0.000595174	0	0.000853454	0	0.004082162	0.003013238	0.00617736	0.002439875	0.002138115	0.002348826	0	0
2033435	g_of_Rhodobacteraceae	0.000747255	0	0.00098688	0	0.000218542	0	0	0.001418962	0.00122826	0.001298561	0	0	0	0	0	0	0	0	0	0	0
2039722	Marivibrio	0	0	0	0	0	0	0	0	0	0	0	0	0	0	0	0.002037892	0	0	0	0	0
2047720	Aurantimonas	0	0	0	0	0	0	0	0	0	0	0	0	0	0.002073479	0	0	0	0	0	0	0
2052837	g_of_Neisseriaceae	0.01172616	0.007157657	0.0032509	0	0	0	0	0.003678789	0.000982608	0	0	0	0	0	0	0	0	0	0	0	0
2054315	Nemorincola	0	0	0	0	0	0	0	0	0	0	0	0	0	0	0	0.00308868	0	0	0	0	0
2056494	g_of_Candidatus Saccharibacteria	0	0	0	0	0	0	0	0.002575152	0.000589565	0	0	0	0	0	0	0	0	0	0	0	0
2058179	Pontibacter	0	0	0.001161036	0	0	0	0	0	0	0	0	0	0	0	0	0	0	0	0	0	0
206506	Kerstersia	0	0.001977774	0.002438175	0.001625212	0.000790115	0	0	0.000945974	0	0.001677308	0.001441441	0.001211354	0.00180036	0.001295924	0	0	0	0	0	0	0
2067957	Methylobacterium	0	0	0	0	0	0	0	0	0	0	0	0	0	0	0	0	0.002629995	0	0	0	0
208596	Carnobacterium	0.002701615	0	0	0	0	0	0	0.004361993	0	0	0	0	0	0	0	0	0	0	0	0	0
2100422	Idiomarina	0	0	0	0.000300311	0	0	0	0	0	0	0	0.0003579	0	0	0	0	0	0	0	0	0
215803	Enhygromyxa	0	0	0	0	0	0	0	0	0	0	0	0	0	0	0	0	0.002566621	0	0	0	0
2163011	Bordetella	0	0	0	0.000247315	0	0	0	0	0	0	0	0	0	0	0	0	0	0	0	0	0
216778	Stenotrophomonas	0	0	0	0	0	0	0	0	0	0	0	0	0	0	0.02183363	0	0	0	0	0.009643866	0.000605473
217511	Fulvimarina	0	0	0	0	0	0	0	0	0	0	0	0	0	0.000971943	0	0	0	0	0	0	0
2182384	Erythrobacter	0	0	0	0.000865602	0.001731529	0.000867088	0.002997067	0	0	0	0	0.000550615	0.00206708	0.003887773	0	0	0	0	0	0	0
2202149	Thermomonas	0	0	0	0	0.000554762	0	0	0	0	0	0	0	0	0	0	0	0	0	0	0	0
2211117	Pseudopuniceibacterium	0.002759096	0.007816915	0.007024266	0.002967778	0.003160461	0.003901895	0.004399949	0.002785369	0.006976516	0.005843523	0.003603604	0.002119869	0.003334	0.00531329	0	0	0.001552647	0	0	0	0
225625	Xanthobacter	0	0	0	0	0	0	0	0	0	0	0	0	0	0	0	0	0.000538674	0.001350388	0	0.001171041	0.011019617
2259620	Hydrocarboniclastica	0	0	0	0.000724279	0	0	0	0	0	0	0	0	0	0	0	0	0	0	0	0	0
225992	Comamonas	0.003793758	0.009794688	0.006443748	0.010069248	0.019349416	0.022172674	0.007078179	0.001418962	0	0.002380695	0	0.02337362	0.00680136	0.002527052	0	0	0	0	0	0	0.003753936
2283318	g_of_Moraxellaceae	0	0	0	0.000441634	0.00035303	0	0	0	0	0	0	0.0003579	0	0	0	0	0	0	0	0	0
2304600	Breoghania	0	0	0	0	0	0	0	0	0	0	0	0	0	0	0	0	0.002154694	0	0	0	0
230667	Chitinibacter	0	0	0	0	0	0	0	0	0	0	0	0	0	0.001036739	0	0	0	0	0	0	0
2315862	Paraflavitalea	0	0	0.001509346	0	0	0	0	0	0	0	0	0	0	0	0	0	0	0	0	0	0
232259	Belliella	0	0	0	0	0	0	0	0	0	0	0	0	0	0	0.001086742	0	0.00057036	0	0	0	0
232537	Rhodoluna	0.003678795	0.001130156	0	0.000512295	0	0	0	0	0	0	0	0	0	0	0	0	0	0	0	0	0
235	Brucella	0	0	0	0	0	0	0	0	0	0	0	0	0	0	0	0	0.003739028	0	0	0	0
2350	Haliscomenobacter	0.004368569	0.006780938	0.005456868	0.004381006	0.003799277	0.004335439	0.007269481	0.004572209	0.001965216	0.003462829	0.002738739	0.002092338	0.0026672	0.011792911	0	0.01018946	0.003834089	0	0	0	0
2358	Desulfomonile	0	0	0	0	0	0	0	0	0	0	0	0	0	0	0	0	0.00076048	0	0	0	0
2419774	Protaetiibacter	0	0	0	0	0	0	0	0	0	0	0	0	0	0	0	0	0	0.000450129	0	0	0
2480984	Lujinxingia	0	0	0	0	0	0	0	0	0	0	0	0	0	0	0	0.001018946	0	0	0	0	0
2488560	Pigmentiphaga	0	0	0.001393243	0.000794941	0.000554762	0.00191998	0	0.001576624	0	0	0	0.000523085	0	0.001360721	0	0	0	0	0	0	0
2494374	Tabrizicola	0	0	0.001102984	0.00026498	0.002034126	0.002849003	0.003060834	0	0.001523042	0	0.000864865	0	0	0.002462256	0	0	0	0	0	0	0
2495581	Mesorhizobium	0	0	0	0	0	0	0	0	0	0	0	0	0	0	0	0.015666295	0.001489274	0	0	0	0.001453136
2500532	Paracoccus	0.000919699	0.004238086	0.002902589	0	0.01138102	0.004211569	0.007970922	0.002470044	0.003881301	0.004761389	0.003243243	0.006607384	0.01180236	0.006285233	0.002074689	0.004648941	0.019835863	0	0	0	0
2527968	g_of_Planctomycetes	0.000919699	0.002260313	0.000870777	0.000317976	0.00158023	0.000867088	0.002104323	0.000945974	0.004274344	0.001731414	0	0.000468023	0.00126692	0.003563792	0	0.001592103	0.000348554	0	0	0	0
2527984	Bremerella	0	0.001695235	0.000870777	0.000282646	0.001126334	0.000867088	0.001275348	0	0.001080869	0.001136241	0	0	0	0.003887773	0	0	0	0	0	0	0
2528019	Planctopirus	0	0	0	0	0	0	0	0	0	0	0	0	0	0	0	0.000509473	0	0	0	0	0
253245	Owenweeksia	0.003966201	0.008287813	0.004411935	0.00915065	0.012389678	0.00805153	0.015049101	0	0	0.001460881	0.005477477	0.0032211	0.013736081	0.043996631	0	0	0	0	0	0	0
254	Chryseobacterium	0	0	0	0	0	0	0	0	0	0	0	0	0	0	0	0	0	0	0	0	0.00205861
2545756	Marimonas	0	0.001412695	0	0.000247315	0.000369841	0	0	0	0.001424781	0.0008116	0	0.000770861	0.00153364	0	0	0	0	0	0	0	0
2546360	Crocosphaera	0	0	0	0	0	0	0.000956511	0	0	0	0	0	0	0.001555109	0	0	0	0	0	0	0
2546366	Rippkaea	0	0	0.001044932	0.000653618	0	0	0.001913021	0	0	0	0	0	0	0.001555109	0	0	0	0	0	0	0
255457	Ochrobactrum	0	0	0	0	0	0	0	0	0	0	0	0	0	0	0	0	0.001679394	0	0	0	0
2561924	Brevundimonas	0	0	0	0	0	0	0	0	0	0	0	0	0	0	0.001630113	0.01729024	0.00706613	0	0.023888056	0.061720741	0.00890046
2590869	Janthinobacterium	0	0	0	0.000335642	0	0	0	0	0	0	0	0	0	0	0.003062636	0.002547365	0	0	0	0	0.002421894
2591633	Lysobacter	0	0	0	0.000600622	0.001529797	0.002539329	0.006823109	0	0	0	0.00172973	0.002340115	0.00513436	0.013672002	0.002766252	0.011240248	0.005291676	0	0	0	0
2594003	Ferrovibrio	0	0	0	0	0	0	0	0	0	0	0	0	0	0	0	0.005158414	0.001489274	0	0	0	0
2600177	g_of_Bradymonadales	0	0	0	0	0.00070606	0	0.001084045	0	0	0.001028027	0	0	0	0.001166332	0.000543371	0.001496577	0.002154694	0	0	0	0
2604421	Chitinophaga	0	0	0.006385696	0.000317976	0	0	0	0	0	0	0	0	0	0	0	0.013214456	0.005133242	0	0	0.000792175	0.005570356
261292	Nitrosomonas	0	0.001318516	0.00162545	0.000353307	0.000420274	0	0	0	0.000638695	0	0	0	0	0.001166332	0	0	0	0	0	0	0
261302	Paraburkholderia	0.003563833	0.009794688	0.01271334	0.009821933	0.003984198	0.00792766	0.003826043	0.010405718	0.002407389	0.00573531	0.006198198	0.006029238	0.00620124	0.007127584	0	0	0	0	0	0	0
263067	Malikia	0	0	0	0	0.000319408	0	0	0	0	0	0	0.000605677	0	0	0	0	0	0	0	0	0
265719	Aquimonas	0	0.001883594	0	0.00049463	0.000739682	0.000681283	0	0.000735758	0	0	0	0	0	0	0	0.01003025	0.001235781	0	0	0	0
2662190	Dulcicalothrix	0	0	0	0.002384822	0	0	0.001147813	0	0	0	0	0	0	0.00187909	0	0	0	0	0	0	0
2665495	Phenylobacterium	0	0	0	0	0	0	0	0	0	0	0	0	0	0.000647962	0	0.002961312	0.01470262	0	0	0	0
2678302	Mucibacter	0	0	0	0	0	0	0	0	0.000835217	0.000973921	0	0	0	0	0	0.006272886	0	0	0	0	0
2685926	Siphonobacter	0	0	0	0	0	0	0	0	0	0	0	0	0	0	0	0.00092342	0	0	0	0	0
274592	Hoeflea	0	0	0	0.000335642	0	0	0.00267823	0	0	0	0	0	0	0.002786237	0	0.000318421	0	0	0	0	0
28068	Rubrivivax	0.000804736	0.007440196	0.003657262	0.003409412	0.005581239	0.004397374	0.002933299	0.001313853	0.001572173	0.004328536	0.002954955	0.00289073	0.00213376	0.00531329	0	0	0	0	0	0	0
28108	Alteromonas	0	0	0	0.000176653	0	0	0	0	0	0	0	0	0	0	0	0	0	0	0	0	0
28109	Pseudoalteromonas	0.054377191	0	0	0	0	0	0	0.017290309	0	0	0	0	0	0	0	0	0	0	0	0	0
28202	Peredibacter	0	0	0	0	0	0	0	0	0	0	0	0	0	0	0.000889152	0	0	0	0	0	0
28232	Geobacter	0	0	0	0.001130582	0	0	0	0	0	0	0	0	0	0	0	0	0	0	0	0	0
287487	Haliea	0	0	0	0.000300311	0.00035303	0	0.000892743	0	0	0	0	0	0	0.001166332	0	0	0	0	0	0	0
296591	Polaromonas	0	0	0	0	0	0	0	0	0	0	0	0	0	0	0.005581901	0.006049992	0.011090339	0	0	0	0
301	Pseudomonas	0.014025407	0.017423244	0.005921282	0.001996184	0.122350172	0.017713366	0.021043234	0.01539836	0.057826471	0.019532518	0.00209009	0.258073397	0.068480363	0.017365386	0.336741751	0.019391817	0.037580405	0.022806557	0.326536732	0.146139009	0.572656818
305977	Pusillimonas	0	0	0	0	0	0	0	0	0	0	0	0	0	0	0.000543371	0	0.0009506	0	0	0	0
311180	Yangia	0	0	0	0	0.000470707	0	0	0.000683204	0.001375651	0.001460881	0	0	0	0.001555109	0	0	0.000918914	0	0	0	0
312279	Emticicia	0	0	0	0	0.000184921	0	0	0	0	0	0	0	0	0	0	0	0	0	0	0	0
314237	Phyllobacterium	0	0	0	0	0	0	0	0	0	0	0	0	0	0.001231128	0	0	0	0	0	0	0
32025	Helicobacter	0	0	0	0	0	0	0	0	0	0	0	0	0	0	0	0.002451839	0.002883488	0	0	0	0
335406	Sphingosinicella	0	0	0	0	0	0	0	0	0	0	0	0	0	0	0	0.002515523	0.000538674	0	0	0	0.000847663
337005	Microcella	0	0	0	0	0	0	0	0	0	0	0	0	0	0	0	0	0.001362527	0.00142541	0	0	0
33968	Leuconostoc	0	0	0	0	0	0	0	0	0	0	0	0	0	0	0	0	0	0	0.033683158	0.000344424	0
34058	Methylobacter	0	0	0	0	0.001731529	0.001052892	0.001976789	0	0	0	0	0	0	0	0	0	0	0	0	0	0
34103	Sphaerotilus	0	0.002825391	0.000812725	0	0.000773304	0.000619348	0.000892743	0.003678789	0.001326521	0.002434801	0	0.009030091	0.00280056	0	0	0	0.000506987	0	0	0	0
347534	Zobellella	0	0	0	0	0.000739682	0	0	0	0	0	0	0	0	0	0	0	0.00076048	0	0	0	0
349221	Micavibrio	0	0	0.00063857	0.000211984	0.000453896	0	0.00146665	0	0	0.0008116	0	0.000302838	0	0.00187909	0.006915629	0.067027543	0.004943122	0	0	0.003547565	0.005267619
355930	Yonghaparkia	0	0	0	0	0	0	0	0	0	0	0	0	0	0	0	0	0.000506987	0	0	0	0
358	Agrobacterium	0	0	0	0	0	0	0	0	0	0	0	0	0	0	0.000691563	0.001783156	0.0004753	0	0	0.000619963	0
358220	Acidovorax	0	0	0	0	0.000470707	0	0	0	0	0	0	0	0	0	0	0.061996497	0.003390475	0	0	0	0
360911	Exiguobacterium	0	0	0	0	0	0	0	0	0	0	0	0	0	0	0.048409405	0.004107626	0	0.018117709	0	0.001274368	0
36805	Microbacterium	0	0	0	0	0	0	0	0	0	0	0	0	0	0	0	0	0.000602047	0.000562662	0	0	0
379075	Sediminitomix	0	0	0	0	0	0	0	0	0	0	0	0	0	0	0	0.003598153	0.001552647	0	0	0	0
388640	Bartonella	0	0	0	0	0	0	0.001849254	0	0	0	0	0	0	0.001231128	0	0	0	0	0	0	0
392413	Deinococcus	0.001207105	0.005179883	0.001277139	0.013937959	0.010910314	0.012944383	0.014857799	0.000525541	0.000786086	0.003354615	0.007927928	0.002285054	0.001667	0.002073479	0	0.002197102	0.001711081	0	0	0	0
392717	Brumimicrobium	0	0	0	0	0	0	0	0	0	0	0	0	0	0	0	0.004617099	0.001584334	0	0	0	0
392723	Marinoscillum	0	0	0.05015674	0.00026498	0	0	0	0	0	0	0	0	0	0	0.011805967	0.010826302	0.018061409	0.00191305	0	0	0
393278	Donghicola	0	0	0.002322071	0.001236574	0.011095234	0.009352162	0.010521617	0	0	0.0008116	0	0.012278721	0.01246916	0.020346012	0	0	0	0	0	0	0
395922	Coraliomargarita	0	0	0	0	0	0	0	0	0	0	0	0	0	0.001101536	0	0	0	0	0	0	0
398052	Daejeonella	0	0	0	0	0	0	0	0	0	0	0	0	0	0	0	0.002292629	0.001616021	0	0	0	0
398053	Mucilaginibacter	0	0	0	0.000706614	0.000622006	0	0	0	0	0	0	0	0	0	0	0.012259194	0.011153712	0	0	0	0
400390	Alkalimonas	0	0	0	0.000441634	0	0	0	0	0	0	0	0	0	0	0	0	0	0	0	0	0
400668	Marinomonas	0	0	0	0	0	0	0	0	0	0	0	0	0	0	0	0	0	0	0.0011994	0	0
40214	Acinetobacter	0	0.003578828	0	0.001907858	0.003580735	0.001362567	0.004718786	0.000840866	0.003684779	0.001839628	0	0.004102084	0.00153364	0.005507678	0	0.007196306	0.007002757	0.015867062	0.002098951	0.023145278	0.008658271
402884	Cereibacter	0	0	0	0	0	0	0	0	0	0	0	0	0	0	0	0	0	0	0.000649675	0.000826617	0.003632841
408	Methylorubrum	0	0	0	0	0	0	0	0	0	0	0	0	0	0	0	0.000732367	0.003960835	0	0	0	0
413882	g_of_Burkholderiales	0.00195436	0.004803164	0.003483107	0.001324901	0.004454905	0.004273504	0.003252136	0.003363464	0.001179129	0.004869603	0.002234234	0.002945792	0.00353404	0.005378086	0	0	0	0	0	0	0
414	Methylococcus	0	0	0	0	0.000487518	0	0	0	0	0	0	0	0	0	0	0	0	0	0	0	0
414048	Pedobacter	0	0	0.033495878	0.00075961	0	0	0	0	0	0.002164268	0	0	0	0.002591849	0.001086742	0.054640981	0.050350138	0.001162834	0	0	0
415015	Proteiniborus	0	0	0	0.000459299	0	0	0	0	0	0	0	0	0	0	0	0	0	0	0	0	0
424758	Chryseoglobus	0	0	0	0	0	0	0	0	0	0	0	0	0	0	0	0	0.000443614	0.000450129	0	0	0
426128	Natronincola	0	0	0	0	0	0	0	0	0	0	0	0	0	0	0	0.000796052	0	0	0	0	0
442868	Pseudenhygromyxa	0	0	0	0	0.000622006	0	0	0	0	0	0	0	0	0	0	0.003980258	0.031052948	0	0	0	0
445220	Reyranella	0.016554578	0.047466566	0.024788111	0.001448559	0.00578297	0.008175399	0.011223058	0.013716628	0.035472143	0.008061898	0.002162162	0.001211354	0.00220044	0.013283224	0.006125272	0.004107626	0.003612282	0.000675194	0	0.000516636	0
445709	Pandoraea	0	0	0	0.000282646	0	0	0	0	0	0	0	0	0	0	0	0	0	0	0	0	0
446	Legionella	0	0	0	0	0.002252669	0	0.001530417	0	0	0	0	0	0	0.001490313	0	0	0	0	0	0	0
451876	Rhizobium	0	0	0	0.001554551	0.000302597	0	0	0	0.001375651	0	0.001081081	0.001376538	0.001667	0.000971943	0	0	0	0	0	0.001997658	0
453840	Aliihoeflea	0	0	0	0	0	0	0	0	0	0	0	0	0	0	0	0	0.001711081	0	0	0	0
454662	Cellvibrio	0	0	0	0	0	0	0	0	0	0	0	0	0	0	0	0.001464735	0.014765994	0	0	0	0
458204	Rubritalea	0	0	0	0	0	0	0	0	0	0	0	0	0	0	0	0.000636841	0.002091321	0	0	0	0
466153	Singulisphaera	0	0	0	0	0	0	0	0	0	0	0	0	0	0	0	0	0.0004753	0	0	0.00072329	0
467091	Ilumatobacter	0	0	0	0	0	0	0	0	0	0	0	0	0	0.004406143	0	0	0	0	0	0	0
47671	Lautropia	0	0	0	0.000459299	0	0	0	0	0	0	0	0	0	0	0	0	0	0	0	0	0
480070	Rhizomicrobium	0	0	0	0	0	0	0	0	0	0	0	0	0	0	0	0.001464735	0.000506987	0	0	0	0
481181	Seohaeicola	0.00195436	0.002260313	0.001161036	0.000211984	0.000470707	0	0	0.002837923	0.002259998	0.001244454	0	0	0	0.000777555	0.053941909	0.003757363	0.008650464	0	0	0	0
483547	Geoalkalibacter	0	0	0	0.000423968	0	0	0	0	0	0	0	0	0	0	0	0.001974208	0	0	0	0	0
48464	Prosthecobacter	0	0	0	0	0.000235353	0	0	0	0	0	0	0	0	0	0.00093855	0.001687629	0	0	0	0	0
490096	Haloferula	0	0	0	0.000476964	0	0	0	0.000683204	0.000638695	0	0	0	0	0	0	0.000604999	0	0	0	0	0
512763	Rufibacter	0	0	0	0.000317976	0	0	0	0	0	0	0	0	0	0	0	0	0	0	0	0	0
529882	Candidatus Aquiluna	0.00638041	0.005085704	0.004005573	0.002455483	0.000773304	0.000929023	0.000892743	0	0	0.000541067	0	0.001349008	0.00146696	0.000777555	0	0	0	0	0	0	0
531312	Aliidiomarina	0	0	0	0.000211984	0	0	0	0	0	0	0	0	0	0	0	0	0	0	0	0	0
535904	Roseomonas	0.002184285	0.003861367	0.001973761	0.000247315	0.000806926	0	0.001785487	0.004467101	0.004765648	0.004869603	0	0.000412961	0	0.002656645	0.000889152	0.004871836	0.009347571	0.000412619	0.00049975	0.000516636	0
53635	Acidimicrobium	0	0.001977774	0.001857657	0.000688949	0.00035303	0	0	0	0	0	0.001657658	0	0	0	0	0	0	0	0	0	0
538966	Dyadobacter	0	0	0	0	0	0	0	0.001629178	0	0.000919814	0	0	0	0	0	0.002674733	0.006844323	0	0	0	0
543615	Solitalea	0	0.007063477	0.068675258	0.002102176	0.001630663	0	0.002231858	0.002207273	0	0.012336327	0.010522523	0	0	0	0	0.029581277	0.000602047	0	0	0	0
545864	Pseudorhodoferax	0	0	0	0	0	0	0	0	0	0	0	0	0	0	0	0.003980258	0.006242276	0	0	0	0
546	Citrobacter	0	0	0	0	0	0	0	0	0	0	0	0	0	0	0	0	0	0.07363367	0	0.001481022	0
548	Klebsiella	0	0	0	0	0	0	0	0	0	0	0	0	0	0	0	0	0	0.031509059	0	0	0
550982	Parasegetibacter	0	0	0	0	0	0	0	0	0	0	0	0	0	0	0	0.000955262	0.003548908	0	0	0	0
555512	Salipiger	0.001149623	0.003955547	0.002496227	0.000635953	0.001008658	0.002291589	0.002359393	0.002470044	0.003242606	0.003138189	0.002522523	0.001128761	0.00246716	0.002203071	0	0.001305525	0	0	0.003798101	0.00709513	0.030515863
556053	Polynucleobacter	0.002586653	0.004049727	0.003947521	0.000953929	0.000201732	0	0	0	0	0	0	0	0	0.001425517	0	0	0	0	0	0	0
562	Escherichia	0	0	0	0.000282646	0	0	0	0	0	0	0	0	0	0	0	0	0	0	0	0	0
574710	Polaribacter	0	0	0	0.000282646	0	0	0	0	0	0	0	0	0	0	0	0	0	0	0	0	0
574963	Wandonia	0	0	0	0.000794941	0	0	0	0	0	0.000595174	0	0	0	0	0	0	0	0	0	0	0
578943	Dongia	0	0.001695235	0	0.003427077	0.001899639	0.002105785	0.002295626	0	0.004372605	0.001244454	0.006774775	0.003991961	0.005001	0	0	0	0	0	0	0	0
590849	Nitritalea	0	0	0	0	0	0	0	0	0	0	0	0	0	0	0.001333729	0.002133418	0.002249754	0	0	0	0
591197	Ignavibacterium	0	0	0	0	0	0	0	0	0	0	0	0	0	0	0	0.001050788	0.000443614	0	0	0	0
615	Serratia	0	0	0	0	0	0	0	0	0	0	0	0	0	0	0	0.000573157	0	0.003638546	0.000749625	0.002548736	0.001998062
61648	Kluyvera	0	0	0	0	0	0	0	0	0	0	0	0	0	0	0	0	0	0.288307889	0	0	0.003511746
616991	Arenibacter	0	0	0	0	0	0	0	0	0	0	0	0	0	0	0	0	0.0009506	0	0	0	0
616992	Polycyclovorans	0	0	0	0	0.000268975	0	0	0	0	0	0	0	0	0	0.00577949	0.001401051	0.007287937	0	0	0	0
62322	Shewanella	0.00540323	0	0	0.00049463	0.000638817	0	0	0.001734286	0	0	0	0	0	0	0.000987947	0	0.001394214	0.347462395	0.058170915	0.045326169	0.018345846
649507	Cesiribacter	0	0	0	0	0	0	0	0	0	0	0	0	0	0	0	0.000859736	0	0	0	0	0
651663	Sphingopyxis	0	0	0	0	0	0	0	0	0	0	0	0	0	0	0.032009484	0	0.001806141	0	0	0.000378866	0.001392589
664424	Psychrobacter	0.485600966	0	0	0	0	0	0.006823109	0.337239857	0.001965216	0	0	0	0	0	0.115095831	0	0.006527457	0	0.061869065	0.389887718	0.198898038
667306	Aciditerrimonas	0	0	0	0	0	0	0	0	0	0	0	0	0	0.000777555	0	0	0	0	0	0	0
670	Vibrio	0	0.001695235	0	0.002526145	0.001445743	0.000990958	0	0	0	0	0.002810811	0.000798392	0.00173368	0.001166332	0	0	0	0	0	0	0
673862	Candidatus Babela	0	0.001318516	0.00063857	0	0	0	0	0.001208745	0.000540434	0.001623201	0	0	0	0	0	0	0.000348554	0	0	0	0
682400	Natranaerovirga	0	0	0	0	0	0	0	0	0	0	0	0	0	0	0	0.000604999	0	0	0	0	0
687525	Rubellimicrobium	0	0	0	0	0	0	0	0	0	0.001028027	0	0	0	0	0	0	0	0	0	0	0
690164	Salinarimonas	0.001724435	0.008758712	0.014048531	0.002914782	0.007464067	0.008485074	0.008672363	0.003521127	0.012036946	0.011578833	0.008072072	0.003000853	0.00646796	0.002721441	0	0	0	0	0	0	0
690879	Terrimicrobium	0	0	0	0	0	0	0	0	0	0	0	0	0	0	0.000493974	0.000668683	0.000316867	0	0	0	0
692487	Marivita	0.030235098	0.145319269	0.088006502	0.152222301	0.062166933	0.138052768	0.201568677	0.05775699	0.156038125	0.1243913	0.094702703	0.100624948	0.206574648	0.055271172	0	0	0	0	0	0	0
69666	Caulobacter	0	0	0	0	0	0	0	0	0	0	0	0	0	0	0	0.017927082	0.001679394	0	0	0	0
69823	Selenomonas	0	0	0	0.001095252	0	0	0	0	0	0	0	0	0	0	0	0	0	0	0	0	0
703	Plesiomonas	0.000632293	0.006686758	0	0.008567694	0.006858872	0.003716091	0.004208647	0.000683204	0.001080869	0	0.014198198	0.003854307	0.00373408	0.006738806	0	0	0	0	0	0	0
713887	Candidatus Atelocyanobacterium	0	0	0	0.000600622	0	0	0	0	0	0	0	0	0	0	0	0	0	0	0	0	0
728004	Glaciimonas	0	0	0	0.000635953	0.000369841	0	0	0.001418962	0	0	0	0.000550615	0	0	0	0	0	0	0	0	0
73010	Aeromonas	0	0	0.000928829	0.00026498	0.002034126	0.000867088	0.000892743	0	0	0	0	0.002835669	0	0	0	0.000668683	0.003232042	0.046438351	0.410394803	0.084934904	0
76731	Roseateles	0	0.001601055	0.000696621	0.000582956	0.000487518	0	0	0	0	0.000919814	0.000864865	0	0	0.000907147	0	0	0	0	0	0	0
77097	Halomonas	0	0	0.000812725	0.000353307	0.000588384	0	0	0	0.000638695	0	0	0	0	0	0.001383126	0.017481293	0.001901201	0	0	0	0
788	Rickettsia	0	0	0	0	0	0	0	0	0	0	0	0.000330369	0	0	0	0	0	0	0	0	0
81032	Hyphomonas	0	0	0	0	0	0	0	0	0	0	0	0	0	0	0.000839755	0.000636841	0.001552647	0	0	0	0
81895	Prosthecomicrobium	0	0	0	0	0	0	0	0	0	0	0	0	0	0	0	0	0	0	0.0011994	0.000378866	0
833	Fibrobacter	0	0.001601055	0	0	0.000840548	0	0	0	0	0	0	0	0	0	0	0	0	0	0	0	0
86106	g_of_Holosporaceae	0	0	0	0.001731204	0	0	0	0	0	0	0.001585586	0.001238884	0	0	0	0	0	0	0	0	0
863372	Herbaspirillum	0	0	0.001335191	0.000989259	0	0	0	0	0	0	0	0.000523085	0	0	0	0	0	0	0	0	0
863643	Thermincola	0	0	0	0.000441634	0	0	0	0	0	0	0	0	0	0	0	0	0	0	0	0	0
873	Desulfocurvibacter	0	0	0	0	0	0	0	0	0	0	0	0	0	0	0	0.00076421	0	0	0	0	0
879274	Shinella	0.001034661	0	0	0.001360232	0.000285786	0	0	0.000735758	0.001424781	0	0.001513514	0.001266415	0.00186704	0	0	0	0	0	0	0	0
913109	Arcobacter	0	0	0	0	0	0	0	0	0	0	0	0	0	0	0	0	0	0	0.000849575	0.000619963	0
91604	Candidatus Paracaedibacter	0.00097718	0.006686758	0.005747126	0.014414924	0.014675969	0.015174037	0.012434638	0.002680261	0.003537388	0.003516935	0.04381982	0.006689976	0.00820164	0	0	0	0	0	0	0	0
927083	Sandaracinus	0	0	0	0	0	0	0	0	0	0	0	0	0	0	0	0.000541315	0.001109034	0	0	0	0
92945	Ketogulonicigenium	0	0	0	0	0	0	0	0	0	0	0	0	0	0	0	0.000350263	0	0	0	0	0
93064	Sphingomonas	0	0	0	0	0	0	0	0	0	0	0	0	0	0.001231128	0	0.00216526	0.000982287	0	0	0.001033271	0.00090821
933059	Gemmobacter	0.033569006	0.055848559	0.088412864	0.108942199	0.171034715	0.180354267	0.155911236	0.097855791	0.112459467	0.160859214	0.066954955	0.195385844	0.263786091	0.105617832	0.003457815	0.014742875	0.038150765	0.000712705	0.005347326	0.001894331	0
933073	Aquabacter	0	0	0	0	0	0	0	0	0	0	0	0	0	0	0	0.000732367	0	0	0	0	0
93684	Roseivivax	0	0	0	0	0.000302597	0	0	0	0	0	0	0	0	0	0	0	0	0	0	0	0
94132	Ramlibacter	0	0	0	0.000618287	0.000554762	0.001176762	0.001020278	0	0	0.000973921	0.001009009	0.004212207	0.00720144	0.005702067	0	0	0	0	0	0	0
94255	Runella	0	0	0	0	0	0	0	0	0	0	0	0	0	0	0	0.001305525	0	0	0	0	0
948	Anaplasma	0	0	0	0.000741945	0	0	0	0	0	0	0	0	0	0	0	0	0	0	0	0	0
948077	Arenimonas	0	0	0	0	0	0	0	0	0	0	0	0	0	0	0.002321676	0.009043146	0.006939383	0	0	0	0
959	Bdellovibrio	0	0	0	0	0	0	0	0	0	0	0	0	0	0.000907147	0	0	0	0	0	0	0
960	Bacteriovorax	0	0	0	0	0	0	0	0	0	0	0.002018018	0.000825923	0	0.001749498	0	0	0	0	0	0	0
97089	Halobacteriovorax	0	0	0	0	0	0	0	0	0	0	0.003603604	0.001651846	0	0.002527052	0	0	0	0	0	0	0
980251	Mariniblastus	0.000862218	0.001601055	0.001102984	0.000370972	0.002118181	0.001486436	0.00242316	0	0.001080869	0.000919814	0	0.000550615	0.00086684	0.003369403	0	0	0	0	0	0	0
980254	Roseimaritima	0	0	0	0	0	0	0	0	0.000638695	0	0	0	0	0	0	0	0	0	0	0	0
985	Cytophaga	0.001149623	0.003767188	0.00162545	0.001148248	0.003244515	0.00204385	0.001785487	0.004046668	0.002112607	0.002543015	0	0.000550615	0	0.005248493	0	0.000477631	0.002313128	0	0	0	0
988938	Iphinoe	0	0	0	0.000512295	0	0	0	0	0	0	0	0	0	0	0	0	0	0	0	0	0
988946	Loriellopsis	0	0	0.00226402	0.001042256	0.000437085	0.001734176	0.004655018	0	0	0	0	0	0	0.006544418	0	0	0	0	0	0	0
998	Flexibacter	0	0	0	0	0	0	0	0	0	0	0	0	0	0	0	0.004139468	0.001901201	0	0	0	0
998844	Allopseudarcicella	0	0	0	0.000176653	0	0	0	0	0	0	0	0	0	0.000647962	0	0	0	0	0	0	0
