# Supplementary material for: Bioaugmentation with native Bacillus strains enhance nitrate and nitrite removal and reshape microbiomes in low-salinity shrimp cultures: Elucidating genetic mechanisms
Source: PLoS One. 2026 Jan 9;21(1):e0339620. doi: 10.1371/journal.pone.0339620 (PMC12788651; doi:10.1371/journal.pone.0339620)
Supplement: S6 Table — (CSV) [file pone.0339620.s006.csv]

OTU	Species	CO_02	CO_04	CO_07	CO_10	CO_13	CO_14	CO_16	T1_02	T1_04	T1_07	T1_10	T1_13	T1_14	T1_16	T2_02	T2_04	T2_07	T2_10	T2_13	T2_14	T2_16
1002870	Gaiella occulta	0	0	0	0	0	0	0	0.000578095	0	0	0	0	0	0	0	0	0	0	0	0	0
1006	Marivirga tractuosa	0	0	0	0.000335642	0	0	0	0	0	0	0	0	0	0	0.000889152	0.00076421	0.001204094	0	0	0	0
100716	Chloroherpeton thalassium	0	0	0	0	0	0	0	0	0	0	0	0	0	0	0	0.010348671	0.003770715	0	0	0	0
1010611	Lutimaribacter litoralis	0	0	0.000812725	0.000406303	0.00052114	0	0	0	0	0.001190347	0.001297297	0.000688269	0.00120024	0.001684702	0	0	0	0	0	0	0
101564	Pseudomonas alcaliphila	0	0	0	0	0.002084559	0	0.001147813	0	0.004618257	0.000703387	0	0.006882691	0.00286724	0.001231128	0.001185536	0.000732367	0.00066542	0	0	0	0
1017184	Camelimonas abortus	0	0	0	0	0	0	0	0	0	0	0	0	0	0	0	0	0.000348554	0	0	0	0
1028416	Psychrobacter sp. DAB_AL43B	0.002069322	0	0	0	0	0	0	0.001891949	0	0	0	0	0	0	0.001333729	0	0	0	0	0.003547565	0.003330104
1034944	Legionella tunisiensis	0	0	0	0	0.000302597	0	0	0	0	0	0	0	0	0	0	0	0	0	0	0	0
1035707	Massilia namucuonensis	0	0	0	0	0	0	0	0	0	0	0	0	0	0	0.00261806	0	0	0	0	0	0
1038856	Planococcus plakortidis	0	0	0	0	0	0	0	0	0	0	0	0	0	0	0	0	0	0	0	0.002962044	0
1041977	Algoriphagus shivajiensis	0	0	0	0	0	0	0	0	0	0	0	0	0	0	0	0.000604999	0	0	0	0	0
1052257	Aquihabitans daechungensis	0	0	0	0	0	0	0	0.000945974	0	0	0	0	0	0	0	0	0.000506987	0	0	0	0
1061	Rhodobacter capsulatus	0.000919699	0	0.001683502	0.00201385	0.006455409	0.010405054	0.008927433	0.011772125	0.022305198	0.04014717	0.012396396	0.012086006	0.024604921	0	0	0	0	0	0	0	0
1063	Rhodobacter sphaeroides	0	0.001318516	0	0.000353307	0.00035303	0	0	0	0	0	0	0	0	0	0	0.00108263	0	0	0	0	0
1064517	Noviherbaspirillum aurantiacum	0.000919699	0	0	0	0	0	0	0	0	0	0	0	0	0	0	0	0	0	0	0	0
106592	Ensifer adhaerens	0	0	0	0	0	0	0	0	0	0	0	0	0	0	0	0.000573157	0	0	0	0	0
106649	Acinetobacter guillouiae	0	0	0	0.00026498	0.000319408	0	0	0	0	0	0	0.001651846	0.00153364	0	0	0	0	0	0	0	0
1073423	Carnobacterium iners	0.000862218	0	0	0	0	0	0	0.001576624	0	0	0	0	0	0	0	0	0	0	0	0	0
1075	Rhodobacter blasticus	0.004483532	0.010830665	0.010855683	0.005811899	0.028023872	0.034621578	0.048208137	0.009196973	0.016213029	0.022670707	0.00590991	0.00936046	0.014602921	0.043089484	0	0.007005254	0.001837828	0	0	0	0
1077935	Paracoccus zhejiangensis	0	0	0	0	0.000369841	0	0.001020278	0	0.000835217	0	0	0.000550615	0	0.00187909	0	0	0	0	0	0	0
1082851	Comamonas serinivorans	0	0.001506875	0	0.00049463	0.000622006	0.001114827	0	0	0	0	0	0.000880985	0	0	0	0	0	0	0	0	0
1083	Phaeospirillum molischianum	0	0	0	0	0.001966882	0	0	0	0	0	0	0.000523085	0	0	0	0	0	0	0	0	0
1086013	Gemmobacter megaterium	0.001781916	0.004238086	0.010913735	0.002102176	0.013549634	0.027499071	0.031756154	0.007305024	0.016065638	0.03457418	0.008936937	0.009828483	0.022071081	0.023132249	0	0.000477631	0.006527457	0	0	0	0
1091037	Alishewanella longhuensis	0	0	0	0	0	0	0	0	0.000638695	0	0	0	0	0	0	0	0	0	0	0.001067714	0
1096243	Idiomarina piscisalsi	0	0	0	0	0	0	0	0	0	0	0	0.0003579	0	0	0	0	0	0	0	0	0
1105367	Paenirhodobacter enshiensis	0	0	0	0	0	0	0	0	0	0.000919814	0	0	0	0	0	0	0	0	0	0	0
1119528	Methyloversatilis discipulorum	0	0.001789414	0.001277139	0.000247315	0.003210894	0.002849003	0.002869532	0.001891949	0.000982608	0.002759442	0.001009009	0.006084299	0.00253384	0.006803603	0.004198775	0.011176564	0.056433981	0	0	0	0
1122943	Daejeonella oryzae	0	0	0	0	0	0	0	0	0	0	0	0	0	0	0	0.000541315	0	0	0	0	0
1124597	Magnetococcus marinus	0	0	0	0	0	0	0	0	0	0	0	0	0	0	0	0	0.000602047	0	0	0	0
1134405	Melioribacter roseus	0	0	0	0	0	0	0	0	0	0	0	0	0	0	0	0.004553415	0.002027948	0	0	0	0
1150369	Pseudoxanthobacter liyangensis	0.000804736	0.002825391	0.00162545	0	0.00052114	0.001300632	0	0.002154719	0.007173037	0.003084082	0.000792793	0	0	0	0	0.002292629	0.00085554	0.031133951	0.003498251	0.002652063	0.011201259
1155801	Taonella mepensis	0	0	0	0	0	0	0	0	0	0	0	0	0	0	0	0.000796052	0	0	0	0	0
1161202	Porphyrobacter colymbi	0.002989021	0.004803164	0.001393243	0.001837196	0.005682105	0.00396383	0.009182502	0.006043725	0.006190429	0.003733362	0.003027027	0.0025053	0.00786824	0.011533726	0.001234934	0.000477631	0.001077347	0	0	0	0
1163621	Rheinheimera nanhaiensis	0.030752429	0.014032775	0.005514919	0.034800735	0.008321426	0.003158677	0.002295626	0.074364095	0.103124693	0.014933449	0.214774775	0.008864907	0.00540108	0.009525044	0.015905947	0.046202834	0.031781742	0.005101467	0.000749625	0.005717435	0
1164	Trichormus azollae	0	0	0	0.000476964	0	0	0	0	0	0	0	0	0	0.001166332	0	0	0	0	0	0	0
1165	Anabaena cylindrica	0	0	0	0.000918598	0	0	0	0	0	0	0	0	0	0	0	0	0	0	0	0	0
1165102	Fluviimonas pallidilutea	0	0	0	0.000406303	0.000537951	0.000929023	0.000701441	0	0	0	0	0.003579	0.00820164	0	0	0	0	0	0	0	0
1173025	Geitlerinema sp. PCC 7407	0	0.001977774	0.004702194	0.001713539	0.001244011	0.001610306	0.007397016	0	0	0	0	0	0	0.009654636	0	0	0	0	0	0	0
1173026	Gloeocapsa sp. PCC 7428	0	0	0	0	0	0	0.001084045	0	0	0	0	0	0	0.001425517	0	0	0	0	0	0	0
1176534	Lysobacter sediminicola	0	0	0	0	0	0	0	0	0	0	0	0	0	0	0	0.00076421	0	0	0	0	0
1176536	Novosphingobium ginsenosidimutans	0	0	0.001219087	0.003091436	0.001143145	0.001672241	0.000701441	0	0	0.001244454	0.004612613	0.005533684	0.0073348	0	0	0	0	0	0	0	0
1177982	Acidovorax wautersii	0	0	0	0	0	0	0	0	0	0	0	0	0	0	0	0.008406305	0	0	0	0	0
1213358	Microbacterium saccharophilum	0	0	0	0	0	0	0	0	0	0	0	0	0	0	0	0	0	0.000562662	0	0	0
1215923	Lentilitoribacter donghaensis	0	0	0	0	0	0	0	0	0	0	0	0	0	0	0	0	0.00066542	0	0	0	0
122355	Pseudomonas psychrophila	0	0	0	0	0	0	0	0	0	0	0	0	0	0	0.000543371	0	0	0	0	0	0.00181642
1230648	Taeseokella kangwonensis	0	0	0	0.000282646	0.000739682	0	0	0	0	0	0	0	0	0	0	0.023977074	0.002123008	0	0	0	0
1239958	Heliimonas saccharivorans	0	0	0	0	0	0	0	0	0	0	0	0	0	0	0	0.001687629	0.000697107	0	0	0	0
1249552	Pseudohongiella spirulinae	0.011208829	0.045771332	0.012945547	0.022911956	0.03044465	0.041124737	0.041512562	0.002102165	0.013903901	0.015636836	0.013621622	0.026291881	0.022737881	0.048921143	0.001630113	0.003629995	0.004150955	0	0	0	0
125	Pirellula staleyi	0	0.001318516	0	0	0.00052114	0	0	0	0.001326521	0	0	0	0	0	0	0.000541315	0	0	0	0	0
1250539	Pelagibaca abyssi	0	0	0	0	0	0	0	0.001471516	0.000786086	0	0	0.000440492	0	0	0	0	0	0	0	0	0
1257021	Flammeovirgaceae bacterium 311	0	0	0	0	0	0	0.001147813	0	0	0	0	0	0	0	0	0.006209202	0.002629995	0	0	0	0
128782	Bosea minatitlanensis	0	0	0	0	0	0	0	0	0	0	0	0	0	0	0	0	0	0	0	0.00058552	0
128785	Pseudoxanthomonas mexicana	0	0	0	0.000353307	0.000319408	0.000743218	0	0	0	0	0	0.000275308	0	0.000907147	0.002865046	0.015093138	0.008460344	0	0	0	0
1288027	Arcticibacter svalbardensis	0	0	0.001277139	0	0	0	0	0	0	0	0	0	0	0	0	0.000891578	0	0	0	0	0
12917	Acidovorax facilis	0	0	0	0	0	0	0	0	0	0	0	0	0	0	0	0.010444197	0.001806141	0	0	0	0
1292	Staphylococcus warneri	0	0	0.001102984	0	0	0	0	0	0	0	0	0	0	0	0	0	0	0	0	0	0
1297121	Cyclobacterium xiamenense	0	0	0	0	0	0	0	0	0	0	0	0.000880985	0.00080016	0	0	0	0	0	0	0	0
1300914	Mucilaginibacter sp. PAMC 26640	0	0	0	0	0	0	0	0	0	0	0	0	0	0	0	0.000573157	0	0	0	0	0
1302236	Mucilaginibacter gynuensis	0	0	0	0	0	0	0	0	0	0	0	0	0	0	0	0.001050788	0	0	0	0	0
1302689	Mucilaginibacter polytrichastri	0	0	0	0.000706614	0.000622006	0	0	0	0	0	0	0	0	0	0	0.001273683	0.001109034	0	0	0	0
1304270	Salinisphaera japonica	0	0.001695235	0	0	0	0	0	0	0.001817825	0	0	0	0	0	0	0	0	0	0	0	0
1306787	Alcanivorax pacificus	0	0	0	0	0.000184921	0	0	0	0	0	0	0	0	0.001360721	0.007162616	0	0.0004753	0	0	0	0
1307763	Kiritimatiella glycovorans	0	0	0	0	0	0	0	0	0	0	0	0	0	0	0	0.000732367	0	0	0	0	0
131080	Limnobacter thiooxidans	0	0	0.004644143	0.001943188	0.002941918	0.005264462	0.003315904	0.001418962	0	0.005789417	0.003027027	0.001266415	0	0.002527052	0.013287888	0.002419997	0.06083843	0	0	0	0
13160	Brevundimonas bullata	0	0	0	0	0	0	0	0	0	0	0	0	0	0	0	0	0	0	0.0011994	0.002307639	0
1317121	Pseudaestuariivita atlantica	0.001379548	0.003767188	0.004179728	0.00201385	0.001765151	0.002105785	0.001976789	0.002207273	0.004765648	0.002651228	0.001945946	0.001046169	0.00306728	0.001555109	0	0	0	0	0	0	0
132132	Desulfomicrobium orale	0	0	0	0	0	0	0	0	0	0	0	0	0	0	0	0.008438147	0.002978548	0	0	0	0
1323742	Marivita lacus	0	0	0	0	0	0	0	0	0.000736956	0	0.000864865	0.0017895	0.00220044	0	0	0	0	0	0	0	0
1323744	Pseudomonas salina	0	0	0	0	0	0	0	0	0	0	0	0	0	0	0.001975894	0	0	0	0	0	0
1323745	Rheinheimera tuosuensis	0	0	0	0.001165913	0.000537951	0	0	0	0.000687825	0	0.002162162	0	0	0	0.176891919	0.075593058	0.007478057	0.000562662	0	0.000413309	0
133448	Citrobacter youngae	0	0	0	0	0	0	0	0	0	0	0	0	0	0	0	0	0	0	0	0.000757732	0
1335048	Defluviimonas alba	0	0	0	0	0.000235353	0	0	0	0.000540434	0	0	0	0	0	0	0	0	0	0	0	0
1335309	Chitinophaga costaii	0	0	0	0	0	0	0	0	0	0	0	0	0	0	0	0.00076421	0	0	0	0	0
1346889	Roseomonas eburnea	0.000862218	0	0	0	0	0	0	0.000683204	0.000638695	0	0	0	0	0	0	0	0	0	0	0	0
1353778	Flavobacterium lacus	0	0	0	0	0	0	0	0	0	0	0	0	0	0	0	0.000382105	0.006939383	0.030008627	0	0	0
13690	Sphingobium yanoikuyae	0	0	0	0	0	0	0	0	0	0	0	0	0	0	0	0	0	0	0	0	0.005509809
136992	Methylosarcina lacus	0	0	0	0	0.000571573	0	0	0	0	0	0	0	0	0	0	0	0	0	0	0	0
1396826	Leisingera aquaemixtae	0.001034661	0.001695235	0.001393243	0	0.000890981	0.001238697	0.001339115	0.001734286	0.002210868	0.002867655	0	0.000468023	0.00113356	0.004211754	0	0	0.002027948	0	0	0	0
1399115	Exiguobacterium sp. MH3	0	0	0	0	0	0	0	0	0	0	0	0	0	0	0	0	0	0.004876402	0	0	0
1404	Bacillus megaterium	0	0	0	0	0	0	0	0	0	0	0	0	0	0	0	0.010826302	0.010615038	0.017292472	0.007746127	0.018564442	0.019132962
1410040	Burkholderia rinojensis	0	0	0	0.000300311	0	0	0	0	0	0	0	0	0	0	0	0	0	0	0	0	0
1427356	Hyphomicrobium nitrativorans	0	0	0	0	0	0	0	0	0	0	0	0	0	0.000777555	0	0	0	0	0	0	0
1442385	Flavihumibacter cheonanensis	0	0	0	0	0	0	0	0.000683204	0	0.000865707	0	0	0	0	0	0.001432893	0.003010235	0	0	0	0
1445656	Algoriphagus taiwanensis	0.001494511	0.004143907	0.001683502	0.002897117	0.00210137	0.001672241	0.003443438	0.007935674	0.001523042	0.002001948	0.001441441	0.001817031	0.0023338	0.008034731	0	0	0	0	0	0	0
1445661	Gemmobacter aestuarii	0.001322067	0.001224336	0	0	0.00035303	0	0	0.000788312	0	0	0	0	0	0	0	0	0.005513483	0	0	0	0
1447062	Youhaiella tibetensis	0	0	0	0	0	0	0	0	0	0	0	0	0	0	0.00074096	0	0	0	0	0	0
1463159	Glaciimonas alpina	0	0	0	0.000335642	0	0	0	0	0	0	0	0	0	0	0	0	0	0	0	0	0
1465486	Frigidibacter albus	0	0	0	0.000282646	0.000773304	0.001300632	0.00121158	0.001681732	0.001572173	0.002164268	0.001225225	0.000770861	0.00093352	0	0	0	0	0	0	0	0
147	Spirochaeta aurantia	0	0	0	0	0	0	0	0	0	0	0	0	0	0	0	0.00092342	0	0	0	0	0
147645	Paracoccus yeei	0	0	0	0	0	0	0	0	0	0	0	0.000440492	0.00140028	0	0	0	0	0	0	0	0
1476464	Pedobacter xixiisoli	0	0	0.003483107	0	0	0	0	0	0	0	0	0	0	0	0	0.00092342	0.000538674	0	0	0	0
147709	Carnobacterium inhibens	0.000804736	0	0	0	0	0	0	0.000945974	0	0	0	0	0	0	0	0	0	0	0	0	0
1482730	Alkaliphilus hydrothermalis	0	0	0	0	0	0	0	0	0	0	0	0	0	0	0	0.001878682	0.000633734	0	0	0	0
1484693	Rhodoferax saidenbachensis	0	0	0	0	0	0	0	0	0	0	0	0	0	0	0	0.003311575	0.002344814	0	0	0	0
1485203	Salinispirillum marinum	0	0	0	0	0	0	0	0	0	0	0	0	0	0	0	0.006750517	0	0	0	0	0
1490	Paraclostridium bifermentans	0	0	0	0	0	0	0	0	0	0	0	0	0	0	0	0.000891578	0	0	0	0	0
1494448	Chelatococcus reniformis	0	0	0	0	0	0	0	0	0	0	0	0	0	0	0	0	0.000411927	0	0	0	0
1496	Clostridioides difficile	0	0.001601055	0.001335191	0.000918598	0.000369841	0	0	0	0	0	0.001945946	0	0	0	0	0.002292629	0.000538674	0	0	0	0
1496690	Rhizobium marinum	0	0	0	0	0	0	0	0	0	0	0	0	0	0.000971943	0	0	0	0	0	0	0
150120	Shewanella livingstonensis	0.001896879	0	0	0	0	0	0	0.00063065	0	0	0	0	0	0	0	0	0.001394214	0.000675194	0	0.022835297	0.006781303
150172	Flavobacterium tegetincola	0	0	0	0	0	0	0	0	0	0	0	0	0	0	0.001827702	0	0	0	0	0	0.002845725
1502156	Tianweitania sediminis	0	0	0	0	0	0	0	0	0	0	0	0	0	0	0	0	0.00038024	0	0	0	0
1503925	Pedobacter lusitanus	0	0	0.003657262	0	0	0	0	0	0	0	0	0	0	0	0	0	0	0	0	0	0
1505037	Emcibacter nanhaiensis	0	0	0	0.00049463	0.000504329	0	0	0	0	0	0.00172973	0	0	0	0	0	0	0	0	0	0
1508805	Sphingorhabdus buctiana	0	0	0.002031812	0.000211984	0	0	0	0	0	0.0008116	0.000936937	0.000412961	0	0	0	0	0	0	0	0	0
1509244	Candidatus Nucleicultrix amoebiphila	0	0	0.001161036	0.00026498	0.002572077	0	0	0	0	0	0	0.000908515	0	0	0	0	0	0	0	0	0
1511	Acetoanaerobium sticklandii	0	0	0	0	0	0	0	0	0	0	0	0	0	0	0	0	0	0	0	0.000413309	0
1517758	Lewinella lacunae	0	0	0	0.009433296	0.005026477	0.003096742	0.000765209	0	0	0	0	0.008066514	0.00446756	0.040497635	0	0	0	0	0	0	0
1520	Clostridium beijerinckii	0	0	0	0	0	0	0	0	0	0	0	0	0	0	0	0	0	0	0	0.000895502	0
1529068	Paracoccus sp. BM15	0	0	0	0	0.000268975	0	0	0	0	0	0	0.000275308	0	0	0	0	0	0	0	0	0
1532555	Brevundimonas sp. DS20	0	0	0	0	0	0	0	0	0	0	0	0	0	0	0	0	0	0	0	0	0.002119157
1536770	Paenibacillus sp. FSL R5-0345	0	0	0	0	0	0	0	0	0	0	0	0	0	0	0	0	0	0	0	0	0.000787116
1536775	Paenibacillus sp. FSL H7-0737	0	0	0	0	0	0	0	0	0	0	0	0	0	0	0	0	0	0	0	0	0.001695326
1538644	Sphingobacterium sp. ML3W	0	0.001883594	0.003076744	0.001660543	0.001126334	0	0	0	0	0.003084082	0	0.000770861	0	0	0	0.002547365	0	0	0	0	0
1539050	Chitinophaga dinghuensis	0	0	0	0	0	0	0	0	0	0	0	0	0	0	0	0.00216526	0.001077347	0	0	0	0
1540	Clostridioides mangenotii	0	0	0	0.000211984	0	0	0	0	0	0	0	0	0	0	0	0	0	0	0	0	0
1540872	Candidatus Gracilibacteria bacterium HOT-871	0	0	0	0.001042256	0	0	0	0	0	0	0	0.001596784	0	0	0	0	0	0	0	0	0
1542388	Defluviimonas aquaemixtae	0.001264586	0.00310793	0.00098688	0.000282646	0.00193326	0.001424501	0.004144879	0.002049611	0.002259998	0.001731414	0.000864865	0.000743331	0.001667	0.006609214	0	0.000318421	0.000506987	0	0	0	0
1543721	Sedimenticola thiotaurini	0	0	0	0	0.000252164	0	0	0	0	0	0	0	0	0	0	0	0	0	0	0	0
1546149	Diaphorobacter polyhydroxybutyrativorans	0	0	0	0.000335642	0.000218542	0	0	0	0	0	0	0	0	0	0	0	0	0	0	0	0
1547515	Pararheinheimera mesophila	0	0	0	0.00026498	0.000487518	0	0	0	0	0	0	0.001761969	0.00086684	0	0	0.000350263	0.002820115	0	0.000649675	0.001239926	0
1548749	Vitellibacter aquimaris	0	0	0	0	0	0	0	0	0	0	0	0	0	0	0.000543371	0	0.000443614	0	0	0	0
1550579	Mucilaginibacter gotjawali	0	0	0	0	0	0	0	0	0	0	0	0	0	0	0	0.001623945	0.001774454	0	0	0	0
1550609	Rheinheimera japonica	0	0	0	0.000211984	0.00016811	0	0	0.000945974	0.001326521	0	0.001873874	0	0	0	0.001481921	0.000891578	0.00038024	0	0	0	0
155892	Caulobacter vibrioides	0	0	0	0	0	0	0	0	0	0	0	0	0	0	0	0.000541315	0.001172407	0	0	0	0
155978	Acaryochloris marina	0	0	0.001567398	0.000317976	0.000504329	0	0.002805765	0	0	0	0	0	0	0.003304607	0	0	0	0	0	0	0
1560324	Arenimicrobium luteum	0	0	0	0.000211984	0.000218542	0	0	0	0.000589565	0	0	0	0	0.000777555	0	0	0	0	0	0	0
1562389	Pedobacter nanyangensis	0	0	0.001741553	0.000353307	0	0	0	0	0	0	0	0	0	0.002591849	0	0	0	0	0	0	0
1564516	Phaeodactylibacter luteus	0.022245215	0.043793558	0.030244979	0.023424251	0.017533832	0.026631983	0.040683586	0.023701913	0.011398251	0.021372146	0.017081081	0.009277868	0.013536041	0.035702715	0	0.001050788	0	0	0	0	0
1576914	Ferrovibrio xuzhouensis	0	0	0	0	0	0	0	0	0	0	0	0	0	0	0	0.001592103	0.000443614	0	0	0	0
1577780	Phaeocystidibacter marisrubri	0.013278151	0.051233754	0.003831418	0.128444743	0.003395814	0.007308312	0.002550695	0	0	0.044800346	0.045837838	0.006579853	0.00853504	0.00239746	0	0	0	0	0	0	0
158327	Hahella chejuensis	0	0	0	0.00022965	0	0	0	0	0	0	0	0	0	0	0	0	0	0	0	0	0
158836	Enterobacter hormaechei	0	0	0	0	0	0	0	0	0	0	0	0	0	0	0	0	0	0.007089538	0	0	0
1591085	Dyadobacter jiangsuensis	0	0	0	0	0	0	0	0.000788312	0	0	0	0	0	0	0	0	0	0	0	0	0
159728	Desulfovibrio cuneatus	0	0	0	0	0	0	0	0	0	0	0	0	0	0	0	0.000509473	0	0	0	0	0
1603606	Desulfuromonas soudanensis	0	0	0	0	0	0	0	0	0	0	0	0	0	0	0	0	0.0009506	0	0	0	0
1603870	Brevitalea deliciosa	0	0	0.001102984	0.000335642	0.000252164	0.001486436	0	0	0.001572173	0.001514988	0	0	0	0	0	0	0	0	0	0	0
1605367	Jiulongibacter sediminis	0	0	0	0	0.000268975	0	0	0	0	0	0	0	0	0	0	0.003311575	0	0	0	0	0
1609977	Sphingomonas hengshuiensis	0	0	0	0	0	0	0	0	0	0	0	0	0	0.001231128	0	0	0	0	0	0	0
1612173	Niveispirillum cyanobacteriorum	0	0	0	0	0	0	0	0	0	0	0	0	0	0	0	0.007164464	0	0	0	0	0
1614698	Aestuariicoccus marinus	0	0	0.00098688	0.000282646	0.000235353	0	0	0	0.001031738	0.000865707	0	0.000578146	0	0	0	0	0	0	0	0	0
1628392	Hahella sp. KA22	0.001494511	0.015162931	0	0.008461702	0.007245524	0.002353524	0.004081112	0.002049611	0.00255478	0.001028027	0.011027027	0.003000853	0.0030006	0.005961252	0	0	0	0	0	0	0
1629334	Caedimonas varicaedens	0	0.001601055	0.001335191	0.004186687	0.004421283	0.003654156	0.003570973	0.000840866	0.000835217	0.000757494	0.009153153	0.002395177	0.0030006	0	0	0	0	0	0	0	0
1629550	Paraclostridium benzoelyticum	0	0	0	0	0	0	0	0	0	0	0	0	0	0	0	0.000604999	0	0	0	0	0
1632864	Planctomyces sp. SH-PL14	0	0	0	0	0.000437085	0	0	0	0	0.000919814	0	0	0	0.001036739	0	0.0040121	0.0004753	0	0	0	0
1636152	Planctomyces sp. SH-PL62	0	0	0	0	0	0	0	0	0	0	0	0	0	0	0	0.000541315	0.00057036	0	0	0	0
1639133	Citrobacter portucalensis	0	0	0	0	0	0	0	0	0	0	0	0	0	0	0	0	0	0	0	0.00072329	0
1647451	Chitinophaga barathri	0	0	0	0	0	0	0	0	0	0	0	0	0	0	0	0.000477631	0	0	0	0	0
1648923	Bacillus paralicheniformis	0	0	0	0	0	0	0	0	0	0	0	0	0	0	0	0.003693679	0.007097817	0.007277092	0.003498251	0.008920576	0.008416081
1652492	Donghicola tyrosinivorans	0	0	0.000812725	0.000618287	0.003866521	0.004459309	0.006185436	0	0	0	0	0.004404923	0.00606788	0.011792911	0	0	0	0	0	0	0
1655419	Rhabdobacter roseus	0	0	0	0	0	0	0	0	0	0	0	0	0	0	0	0	0.00085554	0	0	0	0
1658665	Mitsuaria sp. 7	0.000804736	0.003390469	0.001219087	0.00128957	0.001832395	0.001176762	0	0	0	0.002597122	0.001945946	0.000523085	0	0.00239746	0	0	0	0	0	0	0
166935	Pseudoalteromonas translucida	0.004943381	0	0	0	0	0	0	0.001261299	0	0	0	0	0	0	0	0	0	0	0	0	0
1670831	Egibacter rhizosphaerae	0	0	0	0	0	0	0	0	0	0	0	0	0	0	0	0.000509473	0.000411927	0	0	0	0
1677857	Hungateiclostridium saccincola	0.002069322	0.007157657	0.005631023	0.002526145	0.001025469	0.002105785	0.001275348	0	0.002947824	0.002380695	0.00554955	0.001128761	0.00213376	0.002591849	0	0	0	0	0	0	0
1678028	Massilia sp. NR 4-1	0.00293154	0.005085704	0.006966214	0.004716648	0.001882828	0.003468351	0.001785487	0.004099222	0.001129999	0.003246402	0.002594595	0.002670484	0.00340068	0.003952569	0	0	0	0	0	0	0
1678129	Limnohabitans sp. 103DPR2	0.00097718	0	0	0.000423968	0.000386652	0.001114827	0	0	0	0	0	0.000385431	0	0	0	0	0	0	0	0	0
1679163	Marinobacterium zhoushanense	0	0	0	0	0.002756998	0	0	0	0	0	0	0.003055915	0	0	0	0	0	0	0	0	0
1679721	Herbinix luporum	0.001666954	0.004991524	0.003947521	0.001607547	0.000622006	0	0.001402882	0	0	0.002056055	0.004324324	0.001211354	0	0.002138275	0	0	0	0	0	0	0
1685379	Ruegeria marisrubri	0	0.001412695	0.00098688	0.000459299	0.000655627	0	0	0	0.001621303	0.001136241	0	0	0	0	0	0	0	0	0	0	0
1685382	Ponticoccus marisrubri	0	0	0.001044932	0.000512295	0.000554762	0	0	0	0.000835217	0	0	0	0	0	0	0	0	0	0	0	0
169056	Nordella oligomobilis	0	0	0	0	0.000218542	0	0	0	0	0.001406774	0	0	0	0	0	0	0	0	0	0	0
1699624	Psychrobacter sp. P11G5	0.007012703	0	0	0	0	0	0	0.003994114	0	0	0	0	0	0	0.002815649	0	0	0	0.00069965	0.000482193	0
1707785	Massilia sp. WG5	0	0	0	0	0	0	0	0	0	0	0	0	0	0	0.00261806	0	0	0	0	0	0
1708783	Pseudomonas oceani	0	0	0	0	0.000571573	0	0	0	0	0.001406774	0	0.003083446	0	0	0	0	0	0	0	0	0
172043	Brevundimonas nasdae	0	0	0	0	0	0	0	0	0	0	0	0	0	0	0.000592768	0.000573157	0	0	0	0.007336226	0.00296682
172371	Alcanivorax venustensis	0	0	0	0.000370972	0	0	0	0	0	0	0	0	0	0	0	0	0	0	0	0	0
1727164	Pedobacter sp. PACM 27299	0	0	0	0	0	0	0	0	0	0.001244454	0	0	0	0	0	0.000445789	0	0	0	0	0
1736675	Devosia sp. A16	0.001551992	0.005650782	0.003947521	0.000971594	0.002134992	0.002291589	0.003379671	0.00152407	0.004618257	0.003408722	0	0.001156292	0.0023338	0.001036739	0.000839755	0.004521573	0.000728794	0.003375971	0.002648676	0.00289316	0.003330104
1737	[Eubacterium] tenue	0	0	0	0	0	0	0	0	0	0	0	0	0	0	0	0.007323675	0.003295415	0	0	0	0
1737488	Motilimonas eburnea	0	0	0	0	0	0	0	0	0	0	0	0	0	0.000647962	0	0	0	0	0	0	0
1738054	Arvibacter aurantiibacter	0	0	0	0	0	0	0	0	0	0	0	0	0	0	0	0.002388155	0.001109034	0	0	0	0
173990	Rheinheimera pacifica	0	0	0	0	0	0	0	0	0	0	0	0	0	0	0	0	0	0	0	0.004821933	0
1749259	Marinobacter sp. LQ44	0	0	0	0.000406303	0.000840548	0	0	0	0	0	0	0	0	0	0	0	0	0	0	0	0
1750561	Legionella saoudiensis	0	0	0	0	0.000285786	0	0	0	0	0	0	0	0	0	0	0	0	0	0	0	0
1750598	Dissulfurimicrobium hydrothermale	0	0	0	0	0	0	0	0	0	0	0	0	0	0	0	0.000541315	0	0	0	0	0
1752063	Fischerella sp. NIES-3754	0	0	0	0	0	0	0	0	0	0	0	0	0	0.001425517	0	0	0	0	0	0	0
1756761	Pseudaeromonas pectinilytica	0	0	0	0	0	0	0	0	0	0	0	0	0	0	0	0	0	0.016617277	0	0	0
1758179	Aeromonas sp. ASNIH5	0	0	0	0	0.000605195	0	0	0	0	0	0	0.000550615	0	0	0	0	0	0	0	0	0
1763535	Hydrogenophaga crassostreae	0.003621314	0.002731211	0.00226402	0.001695873	0.000605195	0	0	0	0	0.001244454	0	0.000550615	0	0	0	0	0.00057036	0	0	0	0
1766165	Marinibaculum pumilum	0	0	0	0	0	0	0	0	0	0	0	0	0	0	0	0.001623945	0	0	0	0	0
1768907	Pseudohongiella nitratireducens	0	0	0	0.000300311	0.000420274	0	0	0	0.000736956	0.000865707	0	0	0	0.000712758	0.000691563	0.000636841	0.002598308	0	0	0	0
177413	Ancylobacter rudongensis	0.001207105	0.003578828	0.007895042	0.000388638	0.000840548	0	0.001721719	0.000735758	0.00250565	0.004274429	0.001369369	0.000385431	0	0.002462256	0	0.000700525	0.0009506	0.000637683	0.004097951	0.001067714	0
1775175	Psychromarinibacter halotolerans	0	0	0	0	0.000235353	0	0	0.00063065	0	0	0	0	0	0	0	0	0	0	0	0	0
1776391	Romboutsia timonensis	0	0	0	0	0	0	0	0	0	0	0	0	0	0	0	0.000604999	0	0	0	0	0
1795043	Burkholderia sp. PAMC 26561	0	0	0	0.000282646	0	0	0	0	0	0	0	0	0	0	0	0	0	0	0	0	0
1795874	Burkholderia sp. PAMC 28687	0	0	0	0.000282646	0	0	0	0	0	0	0	0	0	0	0	0	0	0	0	0	0
1805971	Hydrogenophaga laconesensis	0.044490429	0.051327934	0.038952746	0.046459864	0.092544339	0.123807754	0.037622752	0.010090393	0.004863909	0.01688129	0.012252252	0.086198827	0.073748083	0.025529709	0	0.000509473	0.00085554	0	0	0	0
1807358	Stanieria sp. NIES-3757	0	0	0	0.000476964	0	0	0.001147813	0	0	0	0	0	0	0	0	0	0	0	0	0	0
1811807	Sulfuriflexus mobilis	0	0	0	0	0.02012272	0.016598538	0.020851932	0	0	0	0	0.006634915	0.0073348	0.011144949	0	0	0	0	0	0	0
1815559	Cellvibrio fontiphilus	0	0	0	0	0	0	0	0	0	0	0	0	0	0	0	0.000477631	0.000411927	0	0	0	0
1823759	Desulfuromonas sp. DDH964	0	0	0	0	0	0	0	0	0	0	0	0	0	0	0	0.000477631	0	0	0	0	0
1827279	Aliterella antarctica	0	0	0.002670382	0.001801865	0.000823737	0	0.004208647	0	0	0	0	0	0	0.004730124	0	0	0	0	0	0	0
1827300	Pseudomonas sp. MYb193	0.000862218	0	0	0	0	0	0	0.001051083	0	0	0	0	0	0	0.016548113	0	0	0	0	0	0.01392589
1827469	Brevundimonas sp. GW460-12-10-14-LB2	0	0	0	0	0	0	0	0	0	0	0	0	0	0	0	0	0	0	0	0.000447751	0
1834037	Rheinheimera riviphila	0	0	0	0.00026498	0	0	0	0	0	0	0	0	0	0	0	0	0	0	0	0	0
1842536	Agrobacterium sp. RAC06	0	0	0	0	0	0	0	0	0	0	0	0	0	0	0.000691563	0	0.0004753	0	0	0.000619963	0
1842537	Hydrogenophaga sp. RAC07	0	0	0	0	0	0	0	0	0	0	0	0	0	0	0	0.002897628	0.002123008	0	0	0	0
1842539	Bosea sp. RAC05	0	0	0	0	0	0	0	0	0	0	0	0	0	0	0.001136139	0	0.000538674	0	0	0.000378866	0
1842727	Rhodoferax koreense	0.000919699	0.001789414	0.001393243	0.000211984	0	0	0	0	0	0	0	0	0	0	0	0	0	0	0	0	0
184748	Paracoccus seriniphilus	0.000919699	0.002731211	0.001509346	0	0.006421787	0.002725133	0.004081112	0.002470044	0.002063476	0.002543015	0.002162162	0.003303692	0.00526772	0.00239746	0	0	0	0	0	0	0
1848973	Sphingomonas colocasiae	0	0	0	0	0	0	0	0	0	0	0	0	0	0	0	0.000413947	0	0	0	0	0
1849014	Devosia confluentis	0.037132839	0.098982859	0.093463369	0.019732193	0.038833319	0.039328626	0.054839944	0.062959849	0.151370738	0.078130073	0.024648649	0.016215621	0.036607321	0.018078144	0.008743331	0.096831715	0.01394214	0.006751941	0.027986007	0.013225873	0.036328409
1850374	Ancylobacter sp. TS-1	0.007932402	0.020060275	0.028735632	0.001395562	0.003631168	0.004211569	0.003698508	0.010037839	0.01753955	0.018612704	0.004108108	0.001266415	0.00146696	0.009525044	0	0.003184206	0.001901201	0.002813309	0.012243878	0.010401598	0.010595786
1852015	Albirhodobacter confluentis	0	0	0	0	0	0	0	0	0	0	0	0	0	0	0	0	0.001204094	0	0	0.094303231	0
1852029	Aquicoccus porphyridii	0	0	0	0.000317976	0	0	0	0	0	0	0	0	0	0	0	0	0	0	0	0	0
1852776	Perlucidibaca aquatica	0.000919699	0.011395743	0.01695112	0	0.003647978	0.01176762	0.005037623	0	0.00746782	0.00492371	0	0.001651846	0	0.09058511	0	0	0	0	0	0	0
1852971	Flavobacterium luticocti	0	0	0.001102984	0.000865602	0	0	0	0	0	0	0	0.000523085	0.00086684	0.003628588	0	0	0	0	0	0	0
1854763	Hydrogenophaga aquatica	0.003793758	0.010642306	0.013468013	0.015439514	0.022711608	0.029233247	0.010712919	0.002154719	0.001129999	0.00589763	0.004612613	0.01475649	0.008335	0.008747489	0	0	0.000633734	0	0	0	0
1856322	Haoranjiania flava	0	0	0.001683502	0	0	0	0	0	0	0	0	0	0	0	0	0	0	0	0	0	0
1859460	Luteolibacter flavescens	0	0	0	0	0	0	0	0	0	0	0	0	0	0	0	0.001050788	0.00085554	0	0	0	0
1864941	Terrimonas terrae	0	0	0	0	0	0	0	0	0	0	0	0	0	0	0	0.000636841	0	0	0	0	0
1867040	Potamolinea aerugineo-caerulea	0	0	0.001741553	0.000441634	0.000487518	0.001300632	0.003315904	0	0	0	0	0	0	0.004859716	0	0	0	0	0	0	0
1867715	Bosea sp. Tri-49	0.001092142	0.002260313	0.001973761	0	0.001092712	0	0.001020278	0.002049611	0.001817825	0.002110161	0	0	0	0.001166332	0	0	0	0	0	0	0
1867774	Aliidongia dinghuensis	0	0.001883594	0.000754673	0.003603731	0.000588384	0.000990958	0	0	0.004225214	0.000865707	0.004396396	0.003716653	0.00453424	0	0	0	0	0	0	0	0
188932	Pedobacter cryoconitis	0	0	0	0	0	0	0	0	0	0	0	0	0	0	0	0.001146314	0	0	0	0	0
1892851	Flavitalea flava	0	0	0	0	0	0	0	0	0	0	0	0	0	0	0	0	0	0	0	0	0.002542989
189381	Bacillus marisflavi	0	0	0	0	0	0	0	0	0	0	0	0	0	0	0.003655404	0	0	0	0	0	0
1896196	Porphyrobacter sp. LM 6	0.007530034	0.017894142	0.006734007	0.001130582	0.003513491	0.003406416	0.008162224	0.009775068	0.008892601	0.009252245	0.002018018	0.001954684	0.0060012	0.01095056	0.001185536	0	0.001552647	0	0	0	0
1898684	Pseudomonas sp. LPH1	0	0.001695235	0	0	0.00349668	0.000990958	0.000956511	0	0.006436081	0.00064928	0	0.009883545	0.00640128	0	0	0	0	0	0	0	0
19	Pelobacter carbinolicus	0	0	0	0	0	0	0	0	0	0	0	0	0	0	0	0	0.00085554	0	0	0	0
1904944	Stenotrophomonas sp. LM091	0	0	0	0	0	0	0	0	0	0	0	0	0	0	0	0	0	0	0	0.001239926	0
1914963	Roseivirga seohaensis	0	0	0	0	0	0	0	0	0	0	0	0	0	0	0.001383126	0.012609457	0.013213346	0.000450129	0	0	0
1915078	Thioclava nitratireducens	0	0	0	0	0	0	0.000956511	0	0	0	0	0	0	0	0	0	0	0	0	0	0
191579	Fluviicola taffensis	0	0	0	0	0	0	0	0	0	0	0	0	0	0	0	0	0.00057036	0	0	0	0
1917421	Ketobacter alkanivorans	0	0	0.001102984	0	0.00035303	0	0	0	0	0	0	0	0	0	0.003754199	0	0	0	0	0	0
1917485	Sulfitobacter sp. AM1-D1	0	0	0	0	0.000218542	0	0	0	0.001031738	0	0	0	0	0	0	0	0	0	0	0	0
191768	Plesiocystis pacifica	0	0	0	0	0	0	0	0	0	0	0	0	0	0	0	0	0.001362527	0	0	0	0
192	Azospirillum brasilense	0	0	0	0.000406303	0	0	0	0	0	0	0.000936937	0.000330369	0	0	0	0	0	0	0	0	0
1921086	Mariprofundus aestuarium	0	0	0	0	0	0	0	0	0	0	0	0	0	0	0	0.000477631	0	0	0	0	0
1922333	Hoeflea prorocentri	0	0	0	0.000335642	0	0	0	0	0	0	0	0	0	0	0	0	0	0	0	0	0
192421	Planococcus maritimus	0	0	0	0	0	0	0	0	0	0	0	0	0	0	0	0	0	0	0	0.00130881	0
1926625	Vicingus serpentipes	0	0	0	0.000423968	0.000218542	0	0	0	0	0	0	0	0	0.002267868	0	0.000668683	0.000348554	0	0	0	0
193	Azospirillum lipoferum	0	0	0	0	0	0	0	0	0	0	0	0	0	0.002786237	0	0	0	0	0	0	0
1938606	Janthinobacterium sp. LM6	0	0	0	0.000335642	0	0	0	0	0	0	0	0	0	0	0	0	0	0	0	0	0.002421894
1940610	Phreatobacter stygius	0	0	0	0	0	0	0	0	0	0	0	0	0	0	0	0.00108263	0.005450109	0	0	0	0
1940762	Nostocales cyanobacterium HT-58-2	0	0	0	0.000777275	0	0	0	0	0	0	0	0	0	0	0	0	0	0	0	0	0
195105	Haematobacter massiliensis	0	0.001883594	0.001509346	0.001907858	0.001781962	0.001114827	0.001147813	0.001366407	0.003488258	0.003733362	0.00209009	0.00217493	0.006668	0	0	0.004967362	0	0	0	0	0
1965282	Shewanella khirikhana	0	0	0	0.000194319	0.000638817	0	0	0	0	0	0	0	0	0	0	0	0	0	0	0	0
1969821	Ciceribacter thiooxidans	0	0	0	0	0	0	0	0	0	0	0	0	0	0	0	0	0.001520961	0	0	0	0
197183	Alkanindiges illinoisensis	0	0	0	0	0	0	0	0	0	0	0	0	0	0	0.002025291	0	0	0	0	0	0
1981098	Sandarakinorhabdus cyanobacteriorum	0	0	0	0	0	0	0	0	0	0	0	0	0	0	0	0	0.000506987	0	0	0	0
1982043	Mangrovitalea sediminis	0	0	0	0.000194319	0	0	0	0	0	0	0	0	0	0	0	0	0	0	0	0	0
198312	Porphyrobacter sanguineus	0	0	0	0	0	0	0	0	0	0	0	0	0	0	0	0	0.0004753	0	0	0	0
200450	Pseudomonas trivialis	0	0	0	0	0	0	0	0	0	0	0	0	0	0	0.001136139	0	0	0	0	0	0.000787116
2004646	Acinetobacter sp. WCHA55	0	0.003578828	0	0.000423968	0.001479365	0	0.00146665	0.000840866	0.003684779	0.001839628	0	0	0	0.002527052	0	0	0.001457587	0.000712705	0	0	0
2004647	Acinetobacter sp. WCHAc010052	0	0	0	0	0.000420274	0	0	0	0	0	0	0	0	0	0	0	0	0	0	0	0
2005462	Calothrix sp. NIES-3974	0	0	0	0.000865602	0	0	0	0	0	0	0	0	0	0	0	0	0	0	0	0	0
2005469	Calothrix sp. NIES-4071	0	0	0	0.002349491	0	0	0.00121158	0	0	0	0	0	0	0	0	0	0	0	0	0	0
2007307	Confluentibacter citreus	0	0	0	0	0	0	0	0	0	0	0	0	0	0	0	0	0.00076048	0	0	0	0
200991	Planococcus rifietoensis	0	0	0	0	0	0	0	0	0	0	0	0	0	0	0	0	0	0	0	0.001136598	0
2016530	Raineya orbicola	0	0	0	0	0	0	0	0	0	0	0	0	0	0	0	0.00200605	0.000887227	0	0	0	0
2017482	Thalassococcus sp. S3	0	0	0	0.000547626	0.00087417	0.000990958	0.000765209	0.001313853	0.001080869	0.001514988	0	0.000991108	0.00106688	0.002138275	0	0	0	0	0	0	0
2023229	Porphyrobacter sp. HT-58-2	0.00195436	0.002919571	0.000870777	0	0.000437085	0	0	0.003416018	0.004225214	0.001190347	0	0	0	0	0	0	0	0	0	0	0
2029103	Actibacterium pelagium	0	0	0	0.000247315	0.000235353	0	0	0	0.001866955	0	0	0	0	0	0	0	0	0	0	0	0
2029104	Pseudooceanicola lipolyticus	0.001724435	0.007722735	0.00748868	0.004239683	0.004118685	0.005016722	0.002359393	0.002837923	0.012184337	0.006005844	0.005693694	0.001982215	0.0040008	0.002008683	0	0	0.00038024	0	0	0	0
2029865	Pelagibacterium lentulum	0	0	0	0	0.000268975	0	0	0	0	0	0	0	0	0.001490313	0	0	0	0	0	0	0
2030798	Acidimangrovimonas pyrenivorans	0	0.001412695	0.001102984	0.002314161	0.005614861	0.009723771	0.011159291	0	0	0.000595174	0	0.000853454	0	0.004082162	0	0.000796052	0	0	0	0	0
2033435	Rhodobacteraceae bacterium QY30	0.000747255	0	0.00098688	0	0.000218542	0	0	0.001418962	0.00122826	0.001298561	0	0	0	0	0	0	0	0	0	0	0
2033869	Rhodobacter sp. CZR27	0	0	0	0.000194319	0.001563419	0.000867088	0.001594184	0	0	0.000973921	0.001369369	0	0	0	0	0	0	0	0	0	0
2039722	Marivibrio halodurans	0	0	0	0	0	0	0	0	0	0	0	0	0	0	0	0.002037892	0	0	0	0	0
2047720	Aurantimonas aggregata	0	0	0	0	0	0	0	0	0	0	0	0	0	0.002073479	0	0	0	0	0	0	0
2052837	Neisseriaceae bacterium DSM 100970	0.01172616	0.007157657	0.0032509	0	0	0	0	0.003678789	0.000982608	0	0	0	0	0	0	0	0	0	0	0	0
2054315	Nemorincola caseinilytica	0	0	0	0	0	0	0	0	0	0	0	0	0	0	0	0.00308868	0	0	0	0	0
2056494	Candidatus Saccharibacteria bacterium YM_S32_TM7_50_20	0	0	0	0	0	0	0	0.002575152	0.000589565	0	0	0	0	0	0	0	0	0	0	0	0
2058179	Pontibacter brevis	0	0	0.001161036	0	0	0	0	0	0	0	0	0	0	0	0	0	0	0	0	0	0
206041	Flavobacterium gelidilacus	0	0	0	0	0	0	0	0	0	0	0	0	0	0	0.001531318	0.000509473	0	0.001125324	0	0	0
206506	Kerstersia gyiorum	0	0.001977774	0.002438175	0.001625212	0.000790115	0	0	0.000945974	0	0.001677308	0.001441441	0.001211354	0.00180036	0.001295924	0	0	0	0	0	0	0
2065192	Flavobacterium phocarum	0	0	0	0	0	0	0	0	0	0	0	0	0	0	0.000543371	0	0	0	0	0	0
2067957	Methylobacterium sp. DM1	0	0	0	0	0	0	0	0	0	0	0	0	0	0	0	0	0.002629995	0	0	0	0
2072590	Massilia armeniaca	0	0	0	0.000706614	0.000588384	0	0	0	0	0	0	0	0	0	0	0	0	0	0	0	0
2079229	Paracoccus indicus	0	0	0	0	0	0	0	0	0	0	0	0	0	0	0	0.000445789	0	0	0	0	0
2083054	Pseudomonas sp. LG1D9	0	0	0	0	0	0	0	0	0	0	0	0	0	0	0.002568662	0	0	0	0.009645177	0	0
2083786	Devosia sp. I507	0	0	0	0	0	0	0	0	0	0	0	0	0	0	0	0.000509473	0.00038024	0.000675194	0	0	0
208596	Carnobacterium sp. 17-4	0.001034661	0	0	0	0	0	0	0.001839395	0	0	0	0	0	0	0	0	0	0	0	0	0
2100422	Idiomarina sp. OT37-5b	0	0	0	0.000300311	0	0	0	0	0	0	0	0	0	0	0	0	0	0	0	0	0
2100740	Pedobacter mongoliensis	0	0	0.008939974	0	0	0	0	0	0	0	0	0	0	0	0	0.00108263	0.001204094	0	0	0	0
2109558	Halobacteriovorax sp. BALOs_7	0	0	0	0	0	0	0	0	0	0	0.000792793	0.000495554	0	0	0	0	0	0	0	0	0
215803	Enhygromyxa salina	0	0	0	0	0	0	0	0	0	0	0	0	0	0	0	0	0.002566621	0	0	0	0
2163011	Bordetella sp. HZ20	0	0	0	0.000247315	0	0	0	0	0	0	0	0	0	0	0	0	0	0	0	0	0
216778	Stenotrophomonas rhizophila	0	0	0	0	0	0	0	0	0	0	0	0	0	0	0.02183363	0	0	0	0	0.00840394	0.000605473
2169400	Gemmobacter sp. HYN0069	0	0	0	0.00026498	0	0	0	0	0	0	0	0	0	0	0	0.000604999	0	0	0	0	0
2175091	Flavobacterium album	0	0	0	0	0	0	0	0	0	0	0	0	0	0	0	0	0	0.001500431	0	0	0
217511	Fulvimarina pelagi	0	0	0	0	0	0	0	0	0	0	0	0	0	0.000971943	0	0	0	0	0	0	0
2182384	Erythrobacter aureus	0	0	0	0	0.000840548	0.000867088	0.001785487	0	0	0	0	0.000550615	0.00206708	0.003887773	0	0	0	0	0	0	0
219742	Psychrobacter adeliensis	0.005288268	0	0	0	0	0	0	0.009459744	0	0	0	0	0	0	0.001284331	0	0	0	0	0.018426672	0.008718818
2201181	Flavobacterium sediminis	0	0	0	0	0	0	0	0	0	0	0.000864865	0.000468023	0	0.000907147	0	0	0	0	0	0	0
2202149	Thermomonas sp. SY21	0	0	0	0	0.000554762	0	0	0	0	0	0	0	0	0	0	0	0	0	0	0	0
220343	Gemmobacter nectariphilus	0	0	0	0	0	0	0	0.001156191	0.003291736	0.002001948	0	0	0	0	0	0	0.000316867	0	0	0	0
2211117	Pseudopuniceibacterium sediminis	0.002759096	0.007816915	0.007024266	0.002967778	0.003160461	0.003901895	0.004399949	0.002785369	0.006976516	0.005843523	0.003603604	0.002119869	0.003334	0.00531329	0	0	0.001552647	0	0	0	0
2213057	Pseudomonas sp. R2A2	0	0	0	0	0	0	0	0	0	0	0	0.000302838	0	0	0.010175855	0.000445789	0	0	0	0	0
225625	Xanthobacter polyaromaticivorans	0	0	0	0	0	0	0	0	0	0	0	0	0	0	0	0	0.000538674	0	0	0.000792175	0.005509809
2259620	Hydrocarboniclastica marina	0	0	0	0.000724279	0	0	0	0	0	0	0	0	0	0	0	0	0	0	0	0	0
225992	Comamonas kerstersii	0.003046502	0.005933321	0.005514919	0.006995478	0.014205262	0.015731451	0.004782553	0.001418962	0	0.002380695	0	0.019161413	0.00553444	0.002527052	0	0	0	0	0	0	0
2283318	Moraxellaceae bacterium HYN0046	0	0	0	0.000441634	0.00035303	0	0	0	0	0	0	0.0003579	0	0	0	0	0	0	0	0	0
2304600	Breoghania sp. L-A4	0	0	0	0	0	0	0	0	0	0	0	0	0	0	0	0	0.002154694	0	0	0	0
2305508	Mucilaginibacter sp. HYN0043	0	0	0	0	0	0	0	0	0	0	0	0	0	0	0	0.003566311	0.003200355	0	0	0	0
230667	Chitinibacter tainanensis	0	0	0	0	0	0	0	0	0	0	0	0	0	0.001036739	0	0	0	0	0	0	0
2315862	Paraflavitalea soli	0	0	0.001509346	0	0	0	0	0	0	0	0	0	0	0	0	0	0	0	0	0	0
2315887	Flavobacterium aquimarinum	0	0	0	0	0	0	0	0	0	0	0	0	0	0.000712758	0	0	0	0	0	0	0
232259	Belliella baltica	0	0	0	0	0	0	0	0	0	0	0	0	0	0	0.001086742	0	0.00057036	0	0	0	0
232537	Rhodoluna limnophila	0.001092142	0	0	0.000512295	0	0	0	0	0	0	0	0	0	0	0	0	0	0	0	0	0
232721	Acidovorax sp. JS42	0	0	0	0	0.000201732	0	0	0	0	0	0	0	0	0	0	0	0	0	0	0	0
235	Brucella abortus	0	0	0	0	0	0	0	0	0	0	0	0	0	0	0	0	0.003168668	0	0	0	0
2350	Haliscomenobacter hydrossis	0.004368569	0.006780938	0.005456868	0.004381006	0.003799277	0.004335439	0.007269481	0.004572209	0.001965216	0.003462829	0.002738739	0.002092338	0.0026672	0.011792911	0	0.01018946	0.003834089	0	0	0	0
2358	Desulfomonile tiedjei	0	0	0	0	0	0	0	0	0	0	0	0	0	0	0	0	0.00076048	0	0	0	0
238834	Clostridium estertheticum	0	0	0	0	0	0	0	0	0	0	0	0	0	0	0	0	0	0	0	0	0.000726568
24	Shewanella putrefaciens	0	0	0	0	0	0	0	0	0	0	0	0	0	0	0	0	0	0	0.00069965	0	0
2419774	Protaetiibacter intestinalis	0	0	0	0	0	0	0	0	0	0	0	0	0	0	0	0	0	0.000450129	0	0	0
247523	Pseudoalteromonas aliena	0.000919699	0	0	0	0	0	0	0	0	0	0	0	0	0	0	0	0	0	0	0	0
2480984	Lujinxingia sediminis	0	0	0	0	0	0	0	0	0	0	0	0	0	0	0	0.001018946	0	0	0	0	0
2488560	Pigmentiphaga sp. H8	0	0	0.001393243	0.000794941	0.000554762	0.00191998	0	0.001576624	0	0	0	0.000523085	0	0.001360721	0	0	0	0	0	0	0
2493669	Mesorhizobium sp. M1D.F.Ca.ET.043.01.1.1	0	0	0	0	0	0	0	0	0	0	0	0	0	0	0	0.001751313	0.000443614	0	0	0	0
2493670	Mesorhizobium sp. M2A.F.Ca.ET.043.02.1.1	0	0	0	0	0	0	0	0	0	0	0	0	0	0	0	0.000732367	0.00066542	0	0	0	0
249409	Hydrogenophaga atypica	0	0	0	0	0.00035303	0.000867088	0	0	0	0	0	0	0	0	0	0	0	0	0	0	0
249410	Hydrogenophaga defluvii	0.00097718	0.001412695	0.000812725	0.001483889	0.002252669	0.002291589	0.000956511	0	0	0	0	0.002312584	0.00086684	0.000712758	0	0	0	0	0	0	0
2494374	Tabrizicola piscis	0	0	0.001102984	0.00026498	0.002034126	0.002849003	0.003060834	0	0.001523042	0	0.000864865	0	0	0.002462256	0	0	0	0	0	0	0
2495581	Mesorhizobium carbonis	0	0	0	0	0	0	0	0	0	0	0	0	0	0	0	0.013182614	0.00038024	0	0	0	0
2498451	Rheinheimera sp. LHK132	0	0	0	0.014821227	0.015028999	0.007556051	0.004655018	0	0.000589565	0.000703387	0.004324324	0.004294799	0.00460092	0.017883756	0	0.001273683	0.000728794	0	0	0.004133085	0
2498848	Pseudomonas sp. MPC6	0	0	0	0	0	0	0	0	0	0	0	0	0	0	0	0	0.002725055	0	0	0.026417304	0
2500532	Paracoccus sp. Arc7-R13	0	0.001506875	0.001393243	0	0.004068253	0.001486436	0.002869532	0	0.000982608	0.002218375	0.001081081	0.002037277	0.00513436	0.002008683	0.001284331	0.001018946	0.018853576	0	0	0	0
2502979	Pseudomonas khazarica	0	0.001130156	0	0	0.00158023	0	0.000892743	0	0	0	0	0.002422707	0	0	0	0	0	0	0	0	0
2518177	Flavobacterium sangjuense	0	0	0.004063625	0.002755794	0.000403463	0.000743218	0.002231858	0	0	0	0.001513514	0.00396443	0.00206708	0.015615888	0	0	0	0	0	0	0
2527962	Planctomycetes bacterium K2D	0	0	0	0	0	0	0	0	0	0	0	0	0	0	0	0.000827894	0.000348554	0	0	0	0
2527968	Planctomycetes bacterium Q31a	0.000919699	0.002260313	0.000870777	0.000317976	0.001277633	0.000867088	0.002104323	0.000945974	0.003635649	0.001731414	0	0.000468023	0.00126692	0.002527052	0	0	0	0	0	0	0
2527984	Bremerella volcania	0	0.001695235	0.000870777	0.000282646	0.001126334	0.000867088	0.001275348	0	0.001080869	0.001136241	0	0	0	0.003887773	0	0	0	0	0	0	0
2528007	Planctomycetes bacterium Pla110	0	0	0	0	0	0	0	0	0	0	0	0	0	0	0	0.00076421	0	0	0	0	0
2528010	Planctomycetes bacterium Pla85_3_4	0	0	0	0	0.000302597	0	0	0	0.000638695	0	0	0	0	0.001036739	0	0	0	0	0	0	0
2528019	Planctopirus ephydatiae	0	0	0	0	0	0	0	0	0	0	0	0	0	0	0	0.000509473	0	0	0	0	0
2529274	Pedobacter changchengzhani	0	0	0	0.000406303	0	0	0	0	0	0.000919814	0	0	0	0	0	0	0	0	0	0	0
253237	Pseudomonas sp. phDV1	0	0	0	0	0	0	0	0	0	0	0	0	0	0	0	0	0	0	0.0007996	0	0
253245	Owenweeksia hongkongensis	0.003966201	0.008287813	0.004411935	0.00915065	0.012389678	0.00805153	0.015049101	0	0	0.001460881	0.005477477	0.0032211	0.013736081	0.043996631	0	0	0	0	0	0	0
254	Chryseobacterium indoltheticum	0	0	0	0	0	0	0	0	0	0	0	0	0	0	0	0	0	0	0	0	0.00205861
2545632	Rheinheimera sp. D18	0.01419785	0.010924845	0.006095437	0.045647258	0.004387661	0.001486436	0.001530417	0.028274122	0.043185615	0.01065902	0.089081081	0.006992814	0.001667	0.004989309	0.00987947	0.020506289	0.0130866	0.001875539	0.000549725	0.00072329	0
2545756	Marimonas lutisali	0	0.001412695	0	0.000247315	0.000369841	0	0	0	0.001424781	0.0008116	0	0.000770861	0.00153364	0	0	0	0	0	0	0	0
2546360	Crocosphaera subtropica	0	0	0	0	0	0	0.000956511	0	0	0	0	0	0	0.001555109	0	0	0	0	0	0	0
2546366	Rippkaea orientalis	0	0	0.001044932	0.000653618	0	0	0.001913021	0	0	0	0	0	0	0.001555109	0	0	0	0	0	0	0
2547961	Rhizobium deserti	0	0	0	0	0	0	0	0	0	0	0	0	0	0	0	0	0	0	0	0.001033271	0
255457	Ochrobactrum lupini	0	0	0	0	0	0	0	0	0	0	0	0	0	0	0	0	0.001679394	0	0	0	0
2561924	Brevundimonas sp. MF30-B	0	0	0	0	0	0	0	0	0	0	0	0	0	0	0.001037344	0.013437351	0.00706613	0	0.022688656	0.051629124	0.003814483
256325	Psychrobacter maritimus	0.004943381	0	0	0	0	0	0	0.005413075	0	0	0	0	0	0	0.002766252	0	0	0	0	0.000447751	0
2563444	Pedobacter helvus	0	0	0	0	0	0	0	0	0	0	0	0	0	0	0	0.001432893	0.001299154	0	0	0	0
256466	Pseudomonas japonica	0	0	0	0	0	0	0	0	0	0	0	0	0	0	0	0.000796052	0	0	0	0	0
2565557	Psychrobacter sp. PAMC27889	0.002126803	0	0	0	0	0	0	0.001103637	0	0	0	0	0	0	0.001234934	0	0	0	0.001049475	0	0.002421894
2565558	Hydrogenophaga sp. PAMC20947	0	0	0	0	0	0	0	0	0	0	0	0	0	0	0.001630113	0.001974208	0.211983903	0	0	0	0
2583375	Pseudoalteromonas sp. 16-SW-7	0.010346611	0	0	0	0	0	0	0.003363464	0	0	0	0	0	0	0	0	0	0	0	0	0
2590869	Janthinobacterium sp. SNU WT3	0	0	0	0	0	0	0	0	0	0	0	0	0	0	0.001630113	0.001050788	0	0	0	0	0
2591633	Lysobacter alkalisoli	0	0	0	0.000600622	0.001529797	0.002539329	0.006823109	0	0	0	0.00172973	0.002340115	0.00513436	0.012376077	0.002766252	0.010476039	0.005291676	0	0	0	0
2594003	Ferrovibrio terrae	0	0	0	0	0	0	0	0	0	0	0	0	0	0	0	0.003566311	0.001045661	0	0	0	0
2597769	Geobacter sp. FeAm09	0	0	0	0.000282646	0	0	0	0	0	0	0	0	0	0	0	0	0	0	0	0	0
2600177	Bradymonadales bacterium V1718	0	0	0	0	0.00070606	0	0.001084045	0	0	0.001028027	0	0	0	0.001166332	0.000543371	0.001496577	0.002154694	0	0	0	0
2604421	Chitinophaga sp. XS-30	0	0	0.001741553	0	0	0	0	0	0	0	0	0	0	0	0	0.006304729	0.003168668	0	0	0	0
2609668	Acinetobacter sp. C16S1	0	0	0	0.000600622	0.000890981	0.001362567	0.001530417	0	0	0	0	0.001238884	0	0.001231128	0	0	0	0	0	0	0
261164	Psychrobacter alimentarius	0.002126803	0	0	0	0	0	0	0.001103637	0	0	0	0	0	0	0.001234934	0	0	0	0.001049475	0	0.002421894
261292	Nitrosomonas sp. Is79A3	0	0.001318516	0.00162545	0.000353307	0.000420274	0	0	0	0.000638695	0	0	0	0	0.001166332	0	0	0	0	0	0	0
261302	Paraburkholderia phytofirmans	0.003563833	0.009794688	0.01271334	0.009821933	0.003984198	0.00792766	0.003826043	0.010405718	0.002407389	0.00573531	0.006198198	0.006029238	0.00620124	0.007127584	0	0	0	0	0	0	0
262323	Lysobacter brunescens	0	0	0	0	0	0	0	0	0	0	0	0	0	0.001295924	0	0	0	0	0	0	0
263067	Malikia granosa	0	0	0	0	0.000319408	0	0	0	0	0	0	0.000605677	0	0	0	0	0	0	0	0	0
264691	Trichormus variabilis	0	0	0	0	0	0	0	0	0	0	0	0	0	0.001619905	0	0	0	0	0	0	0
265719	Aquimonas voraii	0	0.001883594	0	0.00049463	0.000739682	0.000681283	0	0.000735758	0	0	0	0	0	0	0	0.01003025	0.001235781	0	0	0	0
2662190	Dulcicalothrix necridiiformans	0	0	0	0.002384822	0	0	0.001147813	0	0	0	0	0	0	0.00187909	0	0	0	0	0	0	0
2665495	Phenylobacterium terrae	0	0	0	0	0	0	0	0	0	0	0	0	0	0	0	0.001401051	0.008523717	0	0	0	0
2670345	Rhodobacter thermarum	0.001034661	0.003390469	0.001973761	0.000282646	0.001311255	0	0.002741997	0.003416018	0.00245652	0.004815496	0.001009009	0.000578146	0.00106688	0.001684702	0.006224066	0.000477631	0.001869514	0	0	0	0
2678302	Mucibacter soli	0	0	0	0	0	0	0	0	0.000835217	0.000973921	0	0	0	0	0	0.006272886	0	0	0	0	0
2685926	Siphonobacter intestinalis	0	0	0	0	0	0	0	0	0	0	0	0	0	0	0	0.00092342	0	0	0	0	0
2707017	Pedobacter pollutisoli	0	0	0.015673981	0	0	0	0	0	0	0	0	0	0	0	0	0	0	0	0	0	0
271417	Aeromonas molluscorum	0	0	0	0	0	0	0	0	0	0	0	0	0	0	0	0	0.003232042	0	0.107046477	0.008748364	0
274592	Hoeflea marina	0	0	0	0	0	0	0.00267823	0	0	0	0	0	0	0.002786237	0	0	0	0	0	0	0
279827	Phenylobacterium falsum	0	0	0	0	0	0	0	0	0	0	0	0	0	0.000647962	0	0.000732367	0	0	0	0	0
280	Xanthobacter autotrophicus	0	0	0	0	0	0	0	0	0	0	0	0	0	0	0	0	0	0	0	0	0.000787116
28068	Rubrivivax gelatinosus	0.000804736	0.007440196	0.003657262	0.003409412	0.005581239	0.004397374	0.002933299	0.001313853	0.001572173	0.004328536	0.002954955	0.00289073	0.00213376	0.00531329	0	0	0	0	0	0	0
281	Xanthobacter flavus	0	0	0	0	0	0	0	0	0	0	0	0	0	0	0	0	0	0.001350388	0	0.000378866	0.004722693
28108	Alteromonas macleodii	0	0	0	0.000176653	0	0	0	0	0	0	0	0	0	0	0	0	0	0	0	0	0
28109	Pseudoalteromonas nigrifaciens	0.036270621	0	0	0	0	0	0	0.011772125	0	0	0	0	0	0	0	0	0	0	0	0	0
28122	Fibrobacter intestinalis	0	0	0	0	0.000218542	0	0	0	0	0	0	0	0	0	0	0	0	0	0	0	0
281738	Psychrobacter nivimaris	0.004023682	0	0	0	0	0	0	0.002995585	0.000589565	0	0	0	0	0	0.000691563	0	0	0	0.009145427	0.001791004	0.013986437
28202	Peredibacter starrii	0	0	0	0	0	0	0	0	0	0	0	0	0	0	0.000889152	0	0	0	0	0	0
28232	Geobacter metallireducens	0	0	0	0.000476964	0	0	0	0	0	0	0	0	0	0	0	0	0	0	0	0	0
282669	Psychrobacter cibarius	0	0	0	0	0	0	0	0	0	0	0	0	0	0	0	0	0	0	0	0.000895502	0
284016	Phenylobacterium zucineum	0	0	0	0	0	0	0	0	0	0	0	0	0	0	0	0.000827894	0.006178903	0	0	0	0
285	Comamonas testosteroni	0	0	0	0	0.000571573	0	0	0	0	0	0	0.001018638	0	0	0	0	0	0	0	0	0
287487	Haliea salexigens	0	0	0	0.000300311	0.00035303	0	0.000892743	0	0	0	0	0	0	0.001166332	0	0	0	0	0	0	0
287609	Roseomonas lacus	0	0	0	0	0	0	0	0	0	0	0	0	0	0	0	0.000636841	0.000792167	0	0	0	0
288436	Hoeflea alexandrii	0	0	0	0	0	0	0	0	0	0	0	0	0	0	0	0.000318421	0	0	0	0	0
288995	Devosia limi	0	0	0	0	0	0	0	0	0	0	0	0	0	0	0.000889152	0	0	0	0	0	0
291403	Algoriphagus yeomjeoni	0	0	0	0	0	0	0	0	0	0	0	0	0	0	0	0	0	0	0	0.000447751	0
29358	Paeniclostridium ghonii	0	0	0	0	0	0	0	0	0	0	0	0	0	0	0	0.000636841	0	0	0	0	0
294	Pseudomonas fluorescens	0	0	0	0	0	0	0	0	0	0	0	0	0	0	0.069353883	0	0.001362527	0	0.121389305	0.001481022	0.038629208
29430	Acinetobacter haemolyticus	0	0	0	0	0	0	0	0	0	0	0	0	0	0	0	0.001623945	0	0	0	0	0
29459	Brucella melitensis	0	0	0	0	0	0	0	0	0	0	0	0	0	0	0	0	0.00057036	0	0	0	0
29570	Halomonas meridiana	0	0	0	0.000353307	0.00016811	0	0	0	0	0	0	0	0	0	0.000592768	0.008501831	0.001267467	0	0	0	0
296	Pseudomonas fragi	0.01126631	0	0	0	0	0	0	0.011404246	0	0	0	0	0	0	0.119294606	0	0	0	0.077011494	0.033546876	0.463126665
296591	Polaromonas sp. JS666	0	0	0	0	0	0	0	0	0	0	0	0	0	0	0.005581901	0.006049992	0.010710099	0	0	0	0
300	Pseudomonas mendocina	0.000862218	0	0	0	0.008909809	0.001238697	0.001721719	0.001051083	0.012724772	0.001190347	0	0.027062743	0.00446756	0.001166332	0.009484292	0	0.001045661	0	0.00149925	0	0
301	Pseudomonas oleovorans	0.001034661	0.013185157	0.005921282	0.001236574	0.100546356	0.014121145	0.013837521	0.001891949	0.030853886	0.014338275	0.00209009	0.201304958	0.053944122	0.010043413	0	0	0	0	0	0	0
303	Pseudomonas putida	0	0.001412695	0	0	0	0	0	0	0	0	0	0	0	0	0	0.011813406	0.008555404	0.000525151	0.003148426	0.003513123	0.014289174
305977	Pusillimonas noertemannii	0	0	0	0	0	0	0	0	0	0	0	0	0	0	0.000543371	0	0.0009506	0	0	0	0
306205	Pararheinheimera texasensis	0	0	0	0.000600622	0.000302597	0	0	0	0	0	0	0	0	0	0	0	0	0	0	0	0
311180	Yangia pacifica	0	0	0	0	0.000470707	0	0	0.000683204	0.001375651	0.001460881	0	0	0	0.001555109	0	0	0.000918914	0	0	0	0
312279	Emticicia oligotrophica	0	0	0	0	0.000184921	0	0	0	0	0	0	0	0	0	0	0	0	0	0	0	0
314237	Phyllobacterium leguminum	0	0	0	0	0	0	0	0	0	0	0	0	0	0.001231128	0	0	0	0	0	0	0
316	Pseudomonas stutzeri	0	0	0	0	0	0	0	0	0	0	0	0.000495554	0	0	0.022228809	0.000891578	0	0	0	0	0
32013	Comamonas terrigena	0.000747255	0.002354492	0.000928829	0.002579141	0.003950576	0.005326397	0.002295626	0	0	0	0	0.002312584	0.00126692	0	0	0	0	0	0	0	0.003753936
32025	Helicobacter hepaticus	0	0	0	0	0	0	0	0	0	0	0	0	0	0	0	0.00184684	0.002883488	0	0	0	0
320502	Hungateiclostridium alkalicellulosi	0	0	0	0.000211984	0	0	0	0	0	0	0	0	0	0	0	0	0	0	0	0	0
321846	Pseudomonas simiae	0	0	0	0	0	0	0	0	0	0	0	0	0	0	0	0	0	0	0	0.000551078	0.000726568
321984	Massilia plicata	0	0	0	0.000247315	0	0	0	0	0	0	0	0	0	0	0	0	0	0	0	0	0
328412	Pseudaeromonas sharmana	0	0	0	0	0	0	0	0	0	0	0	0	0	0	0	0	0	0.000450129	0	0	0
332657	Polaromonas aquatica	0	0	0	0	0	0	0	0	0	0	0	0	0	0	0	0	0.00038024	0	0	0	0
334543	Psychrobacter arcticus	0.010174168	0	0	0	0	0	0	0.006884591	0	0	0	0	0	0	0.002815649	0	0	0	0	0	0
335406	Sphingosinicella microcystinivorans	0	0	0	0	0	0	0	0	0	0	0	0	0	0	0	0.002515523	0.000538674	0	0	0	0.000847663
337005	Microcella putealis	0	0	0	0	0	0	0	0	0	0	0	0	0	0	0	0	0.001362527	0.00142541	0	0	0
33968	Leuconostoc pseudomesenteroides	0	0	0	0	0	0	0	0	0	0	0	0	0	0	0	0	0	0	0.033683158	0.000344424	0
340146	Exiguobacterium mexicanum	0	0	0	0	0	0	0	0	0	0	0	0	0	0	0	0.000477631	0	0.001050302	0	0.001274368	0
34058	Methylobacter marinus	0	0	0	0	0.00104228	0.001052892	0.001976789	0	0	0	0	0	0	0	0	0	0	0	0	0	0
34103	Sphaerotilus natans	0	0.002825391	0.000812725	0	0.000773304	0.000619348	0.000892743	0.003678789	0.001326521	0.002434801	0	0.009030091	0.00280056	0	0	0	0.000506987	0	0	0	0
345632	Geobacter pickeringii	0	0	0	0.000370972	0	0	0	0	0	0	0	0	0	0	0	0	0	0	0	0	0
347534	Zobellella denitrificans	0	0	0	0	0.000739682	0	0	0	0	0	0	0	0	0	0	0	0.00076048	0	0	0	0
349221	Micavibrio aeruginosavorus	0	0	0.00063857	0.000211984	0.000453896	0	0.00146665	0	0	0.0008116	0	0.000302838	0	0.00187909	0.006915629	0.067027543	0.004943122	0	0	0.003547565	0.005267619
355930	Yonghaparkia alkaliphila	0	0	0	0	0	0	0	0	0	0	0	0	0	0	0	0	0.000506987	0	0	0	0
358	Agrobacterium tumefaciens	0	0	0	0	0	0	0	0	0	0	0	0	0	0	0	0.001783156	0	0	0	0	0
358220	Acidovorax sp. KKS102	0	0	0	0	0	0	0	0	0	0	0	0	0	0	0	0.043145996	0.001584334	0	0	0	0
358592	Pararheinheimera chironomi	0	0	0	0.001589881	0	0	0	0	0	0	0	0	0	0	0	0	0.0009506	0	0	0	0
360911	Exiguobacterium sp. AT1b	0	0	0	0	0	0	0	0	0	0	0	0	0	0	0.048409405	0.003629995	0	0.012191005	0	0	0
363852	Pedobacter ginsengisoli	0	0	0	0	0	0	0	0	0	0	0	0	0	0	0	0.001560261	0	0	0	0	0
364199	Paracoccus homiensis	0	0	0	0	0.000252164	0	0	0	0	0	0	0	0	0	0.000790358	0.003184206	0.000982287	0	0	0	0
36805	Microbacterium aurum	0	0	0	0	0	0	0	0	0	0	0	0	0	0	0	0	0.000602047	0	0	0	0
368607	Janthinobacterium svalbardensis	0	0	0	0	0	0	0	0	0	0	0	0	0	0	0.001432523	0	0	0	0	0	0
370977	Brevundimonas aveniformis	0	0	0	0	0	0	0	0	0	0	0	0	0	0	0	0.003279733	0	0	0	0	0
375761	Pseudooceanicola nanhaiensis	0	0	0.000754673	0.000476964	0.000235353	0	0	0	0	0	0	0	0	0	0	0	0	0	0	0	0
375927	Helicobacter brantae	0	0	0	0	0	0	0	0	0	0	0	0	0	0	0	0.000604999	0	0	0	0	0
379075	Sediminitomix flava	0	0	0	0	0	0	0	0	0	0	0	0	0	0	0	0.003598153	0.001552647	0	0	0	0
379684	Rhizobium pseudoryzae	0	0	0	0.000600622	0	0	0	0	0	0	0	0.000385431	0	0	0	0	0	0	0	0.000964387	0
380392	Desulfomicrobium thermophilum	0	0	0	0	0	0	0	0	0	0	0	0	0	0	0	0.005381309	0.001901201	0	0	0	0
388640	Bartonella australis	0	0	0	0	0	0	0.001849254	0	0	0	0	0	0	0.001231128	0	0	0	0	0	0	0
392333	Geoalkalibacter ferrihydriticus	0	0	0	0	0	0	0	0	0	0	0	0	0	0	0	0.000604999	0	0	0	0	0
392413	Deinococcus misasensis	0.001207105	0.005179883	0.001277139	0.013937959	0.010910314	0.012944383	0.014857799	0.000525541	0.000786086	0.003354615	0.007927928	0.002285054	0.001667	0.002073479	0	0.002197102	0.001711081	0	0	0	0
392589	Perlucidibaca piscinae	0	0	0.001102984	0.000741945	0.001260822	0.001114827	0	0	0	0.001028027	0	0	0	0.00427655	0.02499506	0.000445789	0.028137774	0.000375108	0	0	0
392717	Brumimicrobium mesophilum	0	0	0	0	0	0	0	0	0	0	0	0	0	0	0	0.004617099	0.001584334	0	0	0	0
392723	Marinoscillum pacificum	0	0	0.05015674	0.00026498	0	0	0	0	0	0	0	0	0	0	0.011805967	0.010826302	0.018061409	0.00191305	0	0	0
393278	Donghicola eburneus	0	0	0.001509346	0.000618287	0.007228713	0.004892853	0.004336182	0	0	0.0008116	0	0.007873799	0.00640128	0.0085531	0	0	0	0	0	0	0
394751	Pseudoalteromonas arctica	0.001896879	0	0	0	0	0	0	0.00089342	0	0	0	0	0	0	0	0	0	0	0	0	0
395922	Coraliomargarita akajimensis	0	0	0	0	0	0	0	0	0	0	0	0	0	0.001101536	0	0	0	0	0	0	0
398052	Daejeonella composti	0	0	0	0	0	0	0	0	0	0	0	0	0	0	0	0.001655787	0.001204094	0	0	0	0
398053	Mucilaginibacter ginsenosidivorans	0	0	0	0	0	0	0	0	0	0	0	0	0	0	0	0.00417131	0.004594569	0	0	0	0
39960	Erythrobacter litoralis	0	0	0	0.000865602	0.000890981	0	0.00121158	0	0	0	0	0	0	0	0	0	0	0	0	0	0
400390	Alkalimonas collagenimarina	0	0	0	0.000441634	0	0	0	0	0	0	0	0	0	0	0	0	0	0	0	0	0
400668	Marinomonas sp. MWYL1	0	0	0	0	0	0	0	0	0	0	0	0	0	0	0	0	0	0	0.0011994	0	0
40214	Acinetobacter johnsonii	0	0	0	0	0	0	0.001721719	0	0	0	0	0.0007158	0	0	0	0.005572361	0.005545169	0.015154357	0.002098951	0.023145278	0.008658271
40215	Acinetobacter junii	0	0	0	0.000618287	0.000470707	0	0	0	0	0	0	0.000495554	0	0.001749498	0	0	0	0	0	0	0
402884	Cereibacter changlensis	0	0	0	0	0	0	0	0	0	0	0	0	0	0	0	0	0	0	0.000649675	0.000826617	0.003632841
408	Methylorubrum extorquens	0	0	0	0	0	0	0	0	0	0	0	0	0	0	0	0.000732367	0.003960835	0	0	0	0
412437	Rheinheimera aquimaris	0	0.00301375	0.001567398	0.027981911	0.035050853	0.015545646	0.009565106	0	0.00378304	0.001893734	0.077405405	0.005974176	0.00586784	0.03544353	0	0.009138672	0.01337178	0.001087813	0	0.029344906	0.010595786
413882	[Polyangium] brachysporum	0.00195436	0.004803164	0.003483107	0.001324901	0.004454905	0.004273504	0.003252136	0.003363464	0.001179129	0.004869603	0.002234234	0.002945792	0.00353404	0.005378086	0	0	0	0	0	0	0
414	Methylococcus capsulatus	0	0	0	0	0.000487518	0	0	0	0	0	0	0	0	0	0	0	0	0	0	0	0
414048	Pedobacter insulae	0	0	0	0	0	0	0	0	0	0	0	0	0	0	0	0.021620761	0.044139548	0.001162834	0	0	0
415	Methylobacter luteus	0	0	0	0	0.000689249	0	0	0	0	0	0	0	0	0	0	0	0	0	0	0	0
415015	Proteiniborus ethanoligenes	0	0	0	0.000459299	0	0	0	0	0	0	0	0	0	0	0	0	0	0	0	0	0
424758	Chryseoglobus frigidaquae	0	0	0	0	0	0	0	0	0	0	0	0	0	0	0	0	0.000443614	0.000450129	0	0	0
424799	Roseomonas terrae	0	0	0	0	0	0	0	0	0	0	0	0	0	0	0	0.000604999	0.0009506	0	0	0	0
425504	Pseudomonas guineae	0	0	0	0.000282646	0.000336219	0	0.001530417	0	0	0	0	0	0	0.001814294	0.008940921	0	0.002915175	0.018905435	0.103448276	0.076220982	0.00181642
425511	Pedobacter duraquae	0	0	0	0	0	0	0	0	0	0	0	0	0	0	0	0.000477631	0.0004753	0	0	0	0
426128	Natronincola peptidivorans	0	0	0	0	0	0	0	0	0	0	0	0	0	0	0	0.000796052	0	0	0	0	0
430522	Pedobacter steynii	0	0	0	0	0	0	0	0	0	0	0	0	0	0	0	0.016303136	0.000443614	0	0	0	0
43263	Pseudomonas alcaligenes	0	0	0	0.000476964	0.002572077	0.001362567	0.000956511	0	0.00122826	0.000595174	0	0.000302838	0	0.003110218	0	0	0	0	0	0	0
433840	Pseudoxanthobacter soli	0	0	0	0	0	0	0	0	0	0	0	0	0	0	0	0	0	0.000712705	0	0	0
437900	Pseudomonas marincola	0	0	0	0	0	0	0	0	0	0	0	0	0	0	0.002469868	0	0	0	0.000549725	0	0
439611	Hydrogenophaga bisanensis	0	0	0	0	0	0	0	0	0	0	0	0	0	0	0	0	0.000348554	0	0	0	0
440079	Aeromonas bivalvium	0	0	0	0	0	0	0	0	0	0	0	0	0	0	0	0	0	0	0.010594703	0	0
442868	Pseudenhygromyxa salsuginis	0	0	0	0	0.000622006	0	0	0	0	0	0	0	0	0	0	0.003980258	0.031052948	0	0	0	0
443610	Devosia geojensis	0	0.001883594	0.002554278	0.000688949	0.001328066	0.001052892	0.001721719	0	0.000835217	0.001190347	0	0.000523085	0.00173368	0	0	0.000891578	0	0	0.001049475	0	0.001574231
443615	Pseudoxanthomonas sacheonensis	0	0	0	0	0	0	0	0	0	0	0	0	0	0	0.015955345	0	0	0	0	0	0
443616	Pararheinheimera soli	0	0	0	0	0	0	0	0	0	0	0	0.000302838	0	0	0	0	0	0	0.001249375	0.000619963	0
445220	Reyranella massiliensis	0.016554578	0.047466566	0.024788111	0.001448559	0.00578297	0.008175399	0.011223058	0.013716628	0.035472143	0.008061898	0.002162162	0.001211354	0.00220044	0.013283224	0.006125272	0.004107626	0.003612282	0.000675194	0	0.000516636	0
445629	Rhodobacter johrii	0.001437029	0.001601055	0.002844537	0.004663652	0.027620409	0.025888765	0.022063512	0.003258356	0.01380564	0.02916351	0.013765766	0.013462544	0.01126892	0.003304607	0.002519265	0.003311575	0.001394214	0.00048764	0.000749625	0	0
445709	Pandoraea thiooxydans	0	0	0	0.000282646	0	0	0	0	0	0	0	0	0	0	0	0	0	0	0	0	0
445931	Prosthecobacter fluviatilis	0	0	0	0	0.000235353	0	0	0	0	0	0	0	0	0	0	0	0	0	0	0	0
446	Legionella pneumophila	0	0	0	0	0.00070606	0	0.001530417	0	0	0	0	0	0	0.001490313	0	0	0	0	0	0	0
45056	Legionella adelaidensis	0	0	0	0	0.000285786	0	0	0	0	0	0	0	0	0	0	0	0	0	0	0	0
451876	Rhizobium rhizoryzae	0	0	0	0.000953929	0.000302597	0	0	0	0.001375651	0	0.001081081	0.000991108	0.001667	0	0	0	0	0	0	0	0
453840	Aliihoeflea aestuarii	0	0	0	0	0	0	0	0	0	0	0	0	0	0	0	0	0.001711081	0	0	0	0
454	Legionella israelensis	0	0	0	0	0.000437085	0	0	0	0	0	0	0	0	0	0	0	0	0	0	0	0
454153	Luteolibacter pohnpeiensis	0	0	0	0	0.00016811	0	0	0.000840866	0.000491304	0	0	0	0	0	0	0	0	0	0	0	0
454662	Cellvibrio sp. KY-YJ-3	0	0	0	0	0	0	0	0	0	0	0	0	0	0	0	0.000987104	0.014354067	0	0	0	0
45610	Psychrobacter urativorans	0.096913261	0	0	0	0	0	0.001339115	0.050294303	0.000687825	0	0	0	0	0	0.015362577	0	0.002883488	0	0.030534733	0.235275883	0.071445871
458204	Rubritalea sabuli	0	0	0	0	0	0	0	0	0	0	0	0	0	0	0	0.000636841	0.002091321	0	0	0	0
46234	Anabaena sp. 90	0	0	0	0.000459299	0	0	0	0	0	0	0	0	0	0	0	0	0	0	0	0	0
466153	Singulisphaera acidiphila	0	0	0	0	0	0	0	0	0	0	0	0	0	0	0	0	0.0004753	0	0	0.00072329	0
467091	Ilumatobacter fluminis	0	0	0	0	0	0	0	0	0	0	0	0	0	0.003434199	0	0	0	0	0	0	0
467093	Ilumatobacter nonamiensis	0	0	0	0	0	0	0	0	0	0	0	0	0	0.000971943	0	0	0	0	0	0	0
470446	Sphingobacterium kitahiroshimense	0	0	0	0	0	0	0	0	0	0	0	0	0	0	0	0	0	0	0	0.000378866	0
47157	Desulfovibrio bastinii	0	0	0	0	0	0	0	0	0	0	0	0	0	0	0	0.000509473	0	0	0	0	0
47421	Hydrogenophaga pseudoflava	0.05041099	0.058862309	0.110066179	0.060857123	0.010355552	0.014678558	0.009182502	0.067952491	0.047459959	0.135320853	0.05045045	0.008451945	0.00673468	0.009978617	0.002025291	0.004585257	0.017649482	0	0	0	0
47671	Lautropia mirabilis	0	0	0	0.000459299	0	0	0	0	0	0	0	0	0	0	0	0	0	0	0	0	0
47883	Pseudomonas synxantha	0	0	0	0	0	0	0	0	0	0	0	0	0	0	0	0	0	0	0.0009995	0	0
480070	Rhizomicrobium electricum	0	0	0	0	0	0	0	0	0	0	0	0	0	0	0	0.001464735	0.000506987	0	0	0	0
481181	Seohaeicola saemankumensis	0.00195436	0.002260313	0.001161036	0.000211984	0.000470707	0	0	0.002837923	0.002259998	0.001244454	0	0	0	0.000777555	0.053941909	0.003757363	0.008650464	0	0	0	0
481366	Limnobacter litoralis	0	0	0.001451295	0.000282646	0	0	0	0.001944503	0	0	0	0	0	0	0	0	0	0	0	0	0
483547	Geoalkalibacter subterraneus	0	0	0	0.000423968	0	0	0	0	0	0	0	0	0	0	0	0.001369209	0	0	0	0	0
48464	Prosthecobacter fusiformis	0	0	0	0	0	0	0	0	0	0	0	0	0	0	0.00093855	0.001687629	0	0	0	0	0
484882	Roseomonas stagni	0	0	0	0.000247315	0.000369841	0	0	0	0.000687825	0.000757494	0	0.000412961	0	0.001036739	0	0	0	0	0	0	0
487318	Roseomonas frigidaquae	0	0	0	0	0	0	0	0.001261299	0.001768694	0.001406774	0	0	0	0	0	0.000477631	0.000348554	0	0	0	0
489632	Pseudomonas chengduensis	0	0	0	0	0.002000504	0	0	0	0.000933477	0.00064928	0	0.005010599	0.00080016	0	0	0	0	0	0	0	0
490095	Haloferula helveola	0	0	0	0	0	0	0	0	0	0	0	0	0	0	0	0.000604999	0	0	0	0	0
490096	Haloferula sargassicola	0	0	0	0.000476964	0	0	0	0.000683204	0.000638695	0	0	0	0	0	0	0	0	0	0	0	0
490185	Gemmobacter aquaticus	0.024889349	0.042380863	0.040926506	0.00201385	0.012927629	0.0040877	0.014794031	0.081511457	0.076643412	0.081430581	0.024072072	0.014426121	0.01140228	0.020022031	0.003457815	0.009457093	0.024525492	0	0.004747626	0.000964387	0
506591	Leisingera caerulea	0	0	0.001102984	0.00075961	0.000504329	0	0	0	0.001424781	0.000757494	0.001153153	0.000468023	0.00080016	0	0	0	0	0	0	0	0
512763	Rufibacter tibetensis	0	0	0	0.000317976	0	0	0	0	0	0	0	0	0	0	0	0	0	0	0	0	0
515393	Pseudomonas yamanorum	0	0	0	0	0	0	0	0	0	0	0	0	0	0	0.023068564	0	0	0	0	0.000688848	0.034511988
529882	Candidatus Aquiluna rubra	0.00638041	0.005085704	0.004005573	0.002455483	0.000773304	0.000929023	0.000892743	0	0	0.000541067	0	0.001349008	0.00146696	0.000777555	0	0	0	0	0	0	0
529884	Rhodoluna lacicola	0.000632293	0	0	0	0	0	0	0	0	0	0	0	0	0	0	0	0	0	0	0	0
531312	Aliidiomarina maris	0	0	0	0.000211984	0	0	0	0	0	0	0	0	0	0	0	0	0	0	0	0	0
535712	Candidatus Rhodoluna planktonica	0.00195436	0.001130156	0	0	0	0	0	0	0	0	0	0	0	0	0	0	0	0	0	0	0
535904	Roseomonas oryzicola	0.001322067	0.003861367	0.001973761	0	0.000437085	0	0.001785487	0.002522598	0.001670433	0.002705335	0	0	0	0.001619905	0.000889152	0.003152364	0.00725625	0.000412619	0.00049975	0.000516636	0
53635	Acidimicrobium ferrooxidans	0	0.001977774	0.001857657	0.000688949	0.00035303	0	0	0	0	0	0.001657658	0	0	0	0	0	0	0	0	0	0
538966	Dyadobacter sp. 32	0	0	0	0	0	0	0	0.000840866	0	0.000919814	0	0	0	0	0	0.001560261	0.004531196	0	0	0	0
543615	Solitalea koreensis	0	0.005179883	0.004528039	0.001819531	0.001630663	0	0.002231858	0.002207273	0	0.012336327	0.010522523	0	0	0	0	0.028339436	0.000602047	0	0	0	0
545864	Pseudorhodoferax soli	0	0	0	0	0	0	0	0	0	0	0	0	0	0	0	0.003980258	0.006242276	0	0	0	0
546	Citrobacter freundii	0	0	0	0	0	0	0	0	0	0	0	0	0	0	0	0	0	0.069507483	0	0	0
548	Klebsiella aerogenes	0	0	0	0	0	0	0	0	0	0	0	0	0	0	0	0	0	0.031509059	0	0	0
550	Enterobacter cloacae	0	0	0	0	0	0	0	0	0	0	0	0	0	0	0	0	0	0.002438201	0	0.001928773	0.001574231
550982	Parasegetibacter luojiensis	0	0	0	0	0	0	0	0	0	0	0	0	0	0	0	0.000955262	0.003548908	0	0	0	0
553239	Vibrio breoganii	0	0	0	0.000370972	0	0	0	0	0	0	0	0	0	0	0	0	0	0	0	0	0
55508	Janthinobacterium agaricidamnosum	0	0	0	0	0	0	0	0	0	0	0	0	0	0	0	0.001496577	0	0	0	0	0
555512	Salipiger marinus	0.001149623	0.003955547	0.002496227	0.000635953	0.001008658	0.002291589	0.002359393	0.002470044	0.003242606	0.003138189	0.002522523	0.001128761	0.00246716	0.002203071	0	0.001305525	0	0	0.003798101	0.00709513	0.030515863
556053	Polynucleobacter acidiphobus	0.002586653	0.004049727	0.003947521	0.000953929	0.000201732	0	0	0	0	0	0	0	0	0.001425517	0	0	0	0	0	0	0
561061	Sphingobacterium psychroaquaticum	0	0	0	0.000317976	0	0	0	0	0	0	0	0	0	0	0	0	0	0	0	0	0
562	Escherichia coli	0	0	0	0.000282646	0	0	0	0	0	0	0	0	0	0	0	0	0	0	0	0	0
56812	Shewanella frigidimarina	0.000574812	0	0	0	0	0	0	0.000525541	0	0	0	0	0	0	0	0	0	0	0	0.00492526	0.002906273
571800	Psychrobacter sp. G	0.029947692	0	0	0	0	0	0	0.018341392	0	0	0	0	0	0	0.033837186	0	0	0	0	0	0.017074352
574710	Polaribacter gangjinensis	0	0	0	0.000282646	0	0	0	0	0	0	0	0	0	0	0	0	0	0	0	0	0
574962	Pseudomonas taeanensis	0	0	0	0	0	0	0	0	0	0	0	0	0	0	0.00074096	0	0	0	0	0	0
574963	Wandonia haliotis	0	0	0	0.000794941	0	0	0	0	0	0.000595174	0	0	0	0	0	0	0	0	0	0	0
57706	Citrobacter braakii	0	0	0	0	0	0	0	0	0	0	0	0	0	0	0	0	0	0.004126186	0	0	0
578943	Dongia mobilis	0	0.001695235	0	0.003427077	0.001899639	0.002105785	0.002295626	0	0.004372605	0.001244454	0.006774775	0.003991961	0.005001	0	0	0	0	0	0	0	0
589035	Gemmobacter caeni	0	0	0.00261233	0.005882561	0.018122216	0.021305587	0.022382349	0.001051083	0.00373391	0.006763337	0.001873874	0.022134736	0.026605321	0.013218428	0	0	0	0	0	0	0
590849	Nitritalea halalkaliphila	0	0	0	0	0	0	0	0	0	0	0	0	0	0	0.001333729	0.002133418	0.002249754	0	0	0	0
591197	Ignavibacterium album	0	0	0	0	0	0	0	0	0	0	0	0	0	0	0	0.001050788	0.000443614	0	0	0	0
592361	Pseudomonas peli	0	0	0	0	0.000252164	0	0	0	0.001031738	0	0	0.001321477	0	0	0.047026279	0.004712625	0.020311163	0.003375971	0.008045977	0.003203141	0.0011504
60478	Shewanella amazonensis	0	0	0	0.000300311	0	0	0	0	0	0	0	0	0	0	0	0	0	0	0	0	0
615	Serratia marcescens	0	0	0	0	0	0	0	0	0	0	0	0	0	0	0	0.000573157	0	0.003638546	0.000749625	0.002548736	0.001998062
61648	Kluyvera intermedia	0	0	0	0	0	0	0	0	0	0	0	0	0	0	0	0	0	0.288307889	0	0	0.003511746
616991	Arenibacter algicola	0	0	0	0	0	0	0	0	0	0	0	0	0	0	0	0	0.0009506	0	0	0	0
616992	Polycyclovorans algicola	0	0	0	0	0.000268975	0	0	0	0	0	0	0	0	0	0.00577949	0.001401051	0.007287937	0	0	0	0
619771	Psychrobacter glaciei	0.001724435	0	0	0	0	0	0	0.00152407	0	0	0	0	0	0	0.011657775	0	0.000633734	0	0	0	0
62322	Shewanella baltica	0.00293154	0	0	0	0	0	0	0.000578095	0	0	0	0	0	0	0.000987947	0	0	0.346787201	0.057471264	0.017565613	0.008658271
634771	Chitinophaga eiseniae	0	0	0.001509346	0	0	0	0	0	0	0	0	0	0	0	0	0	0	0	0	0	0
644	Aeromonas hydrophila	0	0	0	0	0	0	0	0	0	0	0	0	0	0	0	0	0	0	0.0011994	0	0
645	Aeromonas salmonicida	0	0	0	0	0	0	0	0	0	0	0	0	0	0	0	0	0	0.045763157	0.024687656	0	0
648	Aeromonas caviae	0	0	0.000928829	0.00026498	0.001428932	0.000867088	0.000892743	0	0	0	0	0.002285054	0	0	0	0	0	0	0	0	0
649196	Sphingobacterium hotanense	0	0	0.001741553	0	0	0	0	0	0	0	0	0	0	0	0	0	0	0	0	0	0
649507	Cesiribacter andamanensis	0	0	0	0	0	0	0	0	0	0	0	0	0	0	0	0.000859736	0	0	0	0	0
65048	Mitsuaria chitosanitabida	0	0	0	0.000317976	0	0	0	0	0	0	0	0	0	0	0	0	0	0	0	0	0
651	Aeromonas media	0	0	0	0	0	0	0	0	0	0	0	0	0	0	0	0	0	0	0.010194903	0	0
651661	Dyadobacter psychrophilus	0	0	0	0	0	0	0	0	0	0	0	0	0	0	0	0.000573157	0.001489274	0	0	0	0
651663	Sphingopyxis bauzanensis	0	0	0	0	0	0	0	0	0	0	0	0	0	0	0.032009484	0	0.001806141	0	0	0.000378866	0.001392589
654	Aeromonas veronii	0	0	0	0	0	0	0	0	0	0	0	0	0	0	0	0.000668683	0	0.000675194	0	0	0
65655	Hydrogenophaga palleronii	0	0	0	0	0.000605195	0	0	0	0	0	0	0.001156292	0	0	0	0	0	0	0	0	0
65657	Hydrogenophaga flava	0.004770938	0.002637031	0.010042958	0.003179763	0.001496176	0.004583178	0.002550695	0.001576624	0	0.004166216	0.001369369	0.001569254	0.00153364	0.003045422	0	0.000827894	0.00038024	0	0	0	0
664424	Psychrobacter fjordensis	0.319250445	0	0	0	0	0	0.005483994	0.234233761	0.000687825	0	0	0	0	0	0.040061253	0	0.003010235	0	0.019390305	0.129021148	0.079498668
665118	Devosia enhydra	0	0	0	0	0	0	0	0	0	0	0	0	0	0	0	0.000350263	0.00057036	0.001125324	0	0	0.000726568
667306	Aciditerrimonas ferrireducens	0	0	0	0	0	0	0	0	0	0	0	0	0	0.000777555	0	0	0	0	0	0	0
670	Vibrio parahaemolyticus	0	0.001695235	0	0.001413228	0.000907792	0.000990958	0	0	0	0	0.002810811	0.000798392	0.00173368	0.001166332	0	0	0	0	0	0	0
672	Vibrio vulnificus	0	0	0	0.00052996	0.000369841	0	0	0	0	0	0	0	0	0	0	0	0	0	0	0	0
673862	Candidatus Babela massiliensis	0	0.001318516	0.00063857	0	0	0	0	0.001208745	0.000540434	0.001623201	0	0	0	0	0	0	0.000348554	0	0	0	0
682400	Natranaerovirga pectinivora	0	0	0	0	0	0	0	0	0	0	0	0	0	0	0	0.000604999	0	0	0	0	0
684064	Pelagibacterium lixinzhangensis	0	0	0	0	0	0	0	0	0	0	0	0	0	0	0	0.00076421	0	0	0	0	0
687525	Rubellimicrobium roseum	0	0	0	0	0	0	0	0	0	0.001028027	0	0	0	0	0	0	0	0	0	0	0
690164	Salinarimonas ramus	0.001724435	0.008758712	0.014048531	0.002914782	0.007464067	0.008485074	0.008672363	0.003521127	0.012036946	0.011578833	0.008072072	0.003000853	0.00646796	0.002721441	0	0	0	0	0	0	0
690879	Terrimicrobium sacchariphilum	0	0	0	0	0	0	0	0	0	0	0	0	0	0	0.000493974	0.000668683	0.000316867	0	0	0	0
692487	Marivita roseacus	0.030235098	0.145319269	0.088006502	0.152222301	0.062166933	0.138052768	0.201568677	0.05775699	0.155301169	0.1243913	0.093837838	0.098835449	0.204374208	0.055271172	0	0	0	0	0	0	0
69396	Caulobacter fusiformis	0	0	0	0	0	0	0	0	0	0	0	0	0	0	0	0.001464735	0	0	0	0	0
69666	Caulobacter mirabilis	0	0	0	0	0	0	0	0	0	0	0	0	0	0	0	0.015921032	0.000506987	0	0	0	0
69823	Selenomonas sputigena	0	0	0	0.000618287	0	0	0	0	0	0	0	0	0	0	0	0	0	0	0	0	0
703	Plesiomonas shigelloides	0.000632293	0.006686758	0	0.008567694	0.006858872	0.003716091	0.004208647	0.000683204	0.001080869	0	0.014198198	0.003854307	0.00373408	0.006738806	0	0	0	0	0	0	0
70775	Pseudomonas plecoglossicida	0	0	0	0	0	0	0	0	0	0	0	0	0	0	0	0	0	0	0	0	0.001876968
709810	Azospirillum sp. TSA2s	0	0	0	0.000335642	0	0	0	0	0	0	0	0.0003579	0	0	0	0	0	0	0	0	0
70995	Lewinella cohaerens	0.004023682	0.007251837	0.005050505	0.003674392	0.001159956	0.002415459	0.002997067	0.006096279	0.001817825	0.002488908	0.001153153	0.001101231	0.0013336	0.005378086	0	0	0	0	0	0	0
713887	Candidatus Atelocyanobacterium thalassa	0	0	0	0.000600622	0	0	0	0	0	0	0	0	0	0	0	0	0	0	0	0	0
71433	Mesorhizobium amorphae	0	0	0	0	0	0	0	0	0	0	0	0	0	0	0	0	0	0	0	0	0.001453136
721785	Acidovorax ebreus	0	0	0	0	0.000268975	0	0	0	0	0	0	0	0	0	0	0	0	0	0	0	0
728004	Glaciimonas immobilis	0	0	0	0.000300311	0.000369841	0	0	0.001418962	0	0	0	0.000550615	0	0	0	0	0	0	0	0	0
73010	Aeromonas encheleia	0	0	0	0	0	0	0	0	0	0	0	0	0	0	0	0	0	0	0.242028986	0.07415444	0
76258	Vibrio rumoiensis	0	0	0	0.000211984	0.00016811	0	0	0	0	0	0	0	0	0	0	0	0	0	0	0	0
765699	Acidimangrovimonas indica	0	0	0	0	0	0	0	0	0	0	0	0	0	0	0.003013238	0.005381309	0.002439875	0.002138115	0.002348826	0	0
76731	Roseateles depolymerans	0	0.001601055	0.000696621	0.000582956	0.000487518	0	0	0	0	0.000919814	0.000864865	0	0	0.000907147	0	0	0	0	0	0	0
770	Anaplasma marginale	0	0	0	0.000282646	0	0	0	0	0	0	0	0	0	0	0	0	0	0	0	0	0
77097	Halomonas aquamarina	0	0	0.000812725	0	0.000420274	0	0	0	0.000638695	0	0	0	0	0	0.000790358	0.008979462	0.000633734	0	0	0	0
788	Rickettsia canadensis	0	0	0	0	0	0	0	0	0	0	0	0.000330369	0	0	0	0	0	0	0	0	0
79329	Chitinophaga pinensis	0	0	0.003134796	0.000317976	0	0	0	0	0	0	0	0	0	0	0	0.003502627	0.000887227	0	0	0.000792175	0.005570356
79883	Bacillus horikoshii	0	0	0	0	0	0	0	0	0	0	0	0	0	0	0.002222881	0.000700525	0	0	0	0	0
81032	Hyphomonas neptunium	0	0	0	0	0	0	0	0	0	0	0	0	0	0	0.000839755	0.000636841	0.001552647	0	0	0	0
81479	Rhodoferax antarcticus	0.001494511	0	0.000812725	0	0	0	0	0	0	0	0	0.000523085	0	0	0	0	0	0	0	0	0
81895	Prosthecomicrobium pneumaticum	0	0	0	0	0	0	0	0	0	0	0	0	0	0	0	0	0	0	0.0011994	0.000378866	0
833	Fibrobacter succinogenes	0	0.001601055	0	0	0.000622006	0	0	0	0	0	0	0	0	0	0	0	0	0	0	0	0
86106	endosymbiont of Acanthamoeba sp. UWC8	0	0	0	0.001731204	0	0	0	0	0	0	0.001585586	0.001238884	0	0	0	0	0	0	0	0	0
862126	Mucilaginibacter ginsenosidivorax	0	0	0	0	0	0	0	0	0	0	0	0	0	0	0	0	0.0004753	0	0	0	0
863372	Herbaspirillum huttiense	0	0	0.001335191	0.000565291	0	0	0	0	0	0	0	0.000523085	0	0	0	0	0	0	0	0	0
863643	Thermincola potens	0	0	0	0.000441634	0	0	0	0	0	0	0	0	0	0	0	0	0	0	0	0	0
864828	Massilia umbonata	0	0	0.00162545	0.000953929	0	0.002415459	0	0	0	0	0	0	0	0	0	0	0	0	0	0	0
873	Desulfocurvibacter africanus	0	0	0	0	0	0	0	0	0	0	0	0	0	0	0	0.00076421	0	0	0	0	0
879274	Shinella sp. HZN7	0.001034661	0	0	0.001360232	0.000285786	0	0	0.000735758	0.001424781	0	0.001513514	0.001266415	0.00186704	0	0	0	0	0	0	0	0
89184	Ruegeria pomeroyi	0	0	0	0	0.000268975	0	0	0	0	0	0	0	0	0.001295924	0	0	0	0	0	0	0
911197	Phaeocystidibacter luteus	0.001551992	0.011395743	0.008881923	0.040559638	0.005934269	0.020438499	0.009756409	0	0	0.019748945	0.015927928	0.001706907	0.00193372	0.004730124	0	0	0	0	0	0	0
913109	Arcobacter ellisii	0	0	0	0	0	0	0	0	0	0	0	0	0	0	0	0	0	0	0.000849575	0.000619963	0
91604	Candidatus Paracaedibacter acanthamoebae	0.00097718	0.006686758	0.005747126	0.014414924	0.014675969	0.015174037	0.012434638	0.002680261	0.003537388	0.003516935	0.04381982	0.006689976	0.00820164	0	0	0	0	0	0	0	0
927083	Sandaracinus amylolyticus	0	0	0	0	0	0	0	0	0	0	0	0	0	0	0	0.000541315	0.001109034	0	0	0	0
92945	Ketogulonicigenium vulgare	0	0	0	0	0	0	0	0	0	0	0	0	0	0	0	0.000350263	0	0	0	0	0
930166	Pseudomonas brassicacearum	0	0	0	0	0	0	0	0	0	0	0	0	0	0	0	0	0	0	0	0.000516636	0
93064	Sphingomonas koreensis	0	0	0	0	0	0	0	0	0	0	0	0	0	0	0	0.001751313	0.000982287	0	0	0.001033271	0.00090821
933059	Gemmobacter aquatilis	0.005575674	0.008005274	0.033960293	0.098678632	0.126082206	0.12746191	0.086978702	0.006043725	0.012724772	0.036089168	0.032072072	0.148996504	0.203707408	0.049245124	0	0.004203152	0.001267467	0.000712705	0.0005997	0.000929944	0
933073	Aquabacter spiritensis	0	0	0	0	0	0	0	0	0	0	0	0	0	0	0	0.000732367	0	0	0	0	0
93684	Roseivivax halotolerans	0	0	0	0	0.000302597	0	0	0	0	0	0	0	0	0	0	0	0	0	0	0	0
94132	Ramlibacter tataouinensis	0	0	0	0.000618287	0.000554762	0.001176762	0.001020278	0	0	0.000973921	0.001009009	0.004212207	0.00720144	0.005702067	0	0	0	0	0	0	0
94254	Dyadobacter fermentans	0	0	0	0	0	0	0	0	0	0	0	0	0	0	0	0.000541315	0.000823854	0	0	0	0
94255	Runella zeae	0	0	0	0	0	0	0	0	0	0	0	0	0	0	0	0.001305525	0	0	0	0	0
948	Anaplasma phagocytophilum	0	0	0	0.000459299	0	0	0	0	0	0	0	0	0	0	0	0	0	0	0	0	0
948077	Arenimonas metalli	0	0	0	0	0	0	0	0	0	0	0	0	0	0	0.002321676	0.009043146	0.006939383	0	0	0	0
948519	Aeromonas rivipollensis	0	0	0	0	0	0	0	0	0	0	0	0	0	0	0	0	0	0	0.014642679	0.0020321	0
959	Bdellovibrio bacteriovorus	0	0	0	0	0	0	0	0	0	0	0	0	0	0.000907147	0	0	0	0	0	0	0
960	Bacteriovorax stolpii	0	0	0	0	0	0	0	0	0	0	0.002018018	0.000825923	0	0.001749498	0	0	0	0	0	0	0
96230	Legionella fallonii	0	0	0	0	0.000235353	0	0	0	0	0	0	0	0	0	0	0	0	0	0	0	0
964	Herbaspirillum seropedicae	0	0	0	0.000423968	0	0	0	0	0	0	0	0	0	0	0	0	0	0	0	0	0
97084	Halobacteriovorax marinus	0	0	0	0	0	0	0	0	0	0	0.000864865	0.000605677	0	0.001101536	0	0	0	0	0	0	0
97089	Halobacteriovorax litoralis	0	0	0	0	0	0	0	0	0	0	0.001945946	0.000550615	0	0.001425517	0	0	0	0	0	0	0
971	Selenomonas ruminantium	0	0	0	0.000476964	0	0	0	0	0	0	0	0	0	0	0	0	0	0	0	0	0
980251	Mariniblastus fucicola	0.000862218	0.001601055	0.001102984	0.000370972	0.002118181	0.001486436	0.00242316	0	0.001080869	0.000919814	0	0.000550615	0.00086684	0.003369403	0	0	0	0	0	0	0
980254	Roseimaritima ulvae	0	0	0	0	0	0	0	0	0.000638695	0	0	0	0	0	0	0	0	0	0	0	0
984	Pedobacter heparinus	0	0	0	0	0	0	0	0	0	0	0	0	0	0	0.001086742	0.00910683	0.002249754	0	0	0	0
985	Cytophaga hutchinsonii	0.001149623	0.003767188	0.00162545	0.001148248	0.003244515	0.00204385	0.001785487	0.004046668	0.002112607	0.002543015	0	0.000550615	0	0.005248493	0	0.000477631	0.002313128	0	0	0	0
988938	Iphinoe spelaeobios	0	0	0	0.000512295	0	0	0	0	0	0	0	0	0	0	0	0	0	0	0	0	0
988946	Loriellopsis cavernicola	0	0	0.00226402	0.001042256	0.000437085	0.001734176	0.004655018	0	0	0	0	0	0	0.006544418	0	0	0	0	0	0	0
990371	Daejeonella rubra	0	0	0	0	0	0	0	0	0	0	0	0	0	0	0	0.000636841	0.000411927	0	0	0	0
992290	Albirhodobacter marinus	0	0	0	0	0	0	0	0	0	0	0	0	0	0	0	0	0	0	0	0.000895502	0
995	Solitalea canadensis	0	0.001883594	0.064147219	0.000282646	0	0	0	0	0	0	0	0	0	0	0	0.00124184	0	0	0	0	0
998	Flexibacter flexilis	0	0	0	0	0	0	0	0	0	0	0	0	0	0	0	0.004139468	0.001901201	0	0	0	0
998844	Allopseudarcicella aquatilis	0	0	0	0.000176653	0	0	0	0	0	0	0	0	0	0.000647962	0	0	0	0	0	0	0
