# Supplementary material for: Bioaugmentation with native Bacillus strains enhance nitrate and nitrite removal and reshape microbiomes in low-salinity shrimp cultures: Elucidating genetic mechanisms
Source: PLoS One. 2026 Jan 9;21(1):e0339620. doi: 10.1371/journal.pone.0339620 (PMC12788651; doi:10.1371/journal.pone.0339620)
Supplement: S7 Table — (CSV) [file pone.0339620.s007.csv]

$CO
[1] "Legionella tunisiensis" "Noviherbaspirillum aurantiacum"
[3] "Anabaena cylindrica" "Staphylococcus warneri"
[5] "Methylosarcina lacus" "Burkholderia rinojensis"
[7] "Glaciimonas alpina" "Pedobacter lusitanus"
[9] "Clostridioides mangenotii" "Sedimenticola thiotaurini"
[11] "Diaphorobacter polyhydroxybutyrativorans" "Hahella chejuensis"
[13] "Alcanivorax venustensis" "Marinobacter sp. LQ44"
[15] "Legionella saoudiensis" "Burkholderia sp. PAMC 26561"
[17] "Burkholderia sp. PAMC 28687" "Stanieria sp. NIES-3757"
[19] "Rheinheimera riviphila" "Rhodoferax koreense"
[21] "Aquicoccus porphyridii" "Haoranjiania flava"
[23] "Thioclava nitratireducens" "Hoeflea prorocentri"
[25] "Nostocales cyanobacterium HT-58-2" "Shewanella khirikhana"
[27] "Mangrovitalea sediminis" "Acinetobacter sp. WCHAc010052"
[29] "Calothrix sp. NIES-3974" "Calothrix sp. NIES-4071"
[31] "Pontibacter brevis" "Massilia armeniaca"
[33] "Idiomarina sp. OT37-5b" "Bordetella sp. HZ20"
[35] "Thermomonas sp. SY21" "Hydrocarboniclastica marina"
[37] "Paraflavitalea soli" "Rhodoluna limnophila"
[39] "Acidovorax sp. JS42" "Pseudoalteromonas aliena"
[41] "Hydrogenophaga atypica" "Geobacter sp. FeAm09"
[43] "Pedobacter pollutisoli" "Alteromonas macleodii"
[45] "Fibrobacter intestinalis" "Geobacter metallireducens"
[47] "Pararheinheimera texasensis" "Emticicia oligotrophica"
[49] "Hungateiclostridium alkalicellulosi" "Massilia plicata"
[51] "Methylobacter marinus" "Geobacter pickeringii"
[53] "Pseudooceanicola nanhaiensis" "Erythrobacter litoralis"
[55] "Alkalimonas collagenimarina" "Methylococcus capsulatus"
[57] "Methylobacter luteus" "Proteiniborus ethanoligenes"
[59] "Pandoraea thiooxydans" "Prosthecobacter fluviatilis"
[61] "Legionella adelaidensis" "Legionella israelensis"
[63] "Anabaena sp. 90" "Lautropia mirabilis"
[65] "Rufibacter tibetensis" "Rhodoluna lacicola"
[67] "Aliidiomarina maris" "Candidatus Rhodoluna planktonica"
[69] "Vibrio breoganii" "Sphingobacterium psychroaquaticum"
[71] "Escherichia coli" "Polaribacter gangjinensis"
[73] "Shewanella amazonensis" "Chitinophaga eiseniae"
[75] "Sphingobacterium hotanense" "Mitsuaria chitosanitabida"
[77] "Vibrio vulnificus" "Selenomonas sputigena"
[79] "Candidatus Atelocyanobacterium thalassa" "Acidovorax ebreus"
[81] "Vibrio rumoiensis" "Anaplasma marginale"
[83] "Fibrobacter succinogenes" "Thermincola potens"
[85] "Massilia umbonata" "Roseivivax halotolerans"
[87] "Anaplasma phagocytophilum" "Legionella fallonii"
[89] "Herbaspirillum seropedicae" "Selenomonas ruminantium"
[91] "Iphinoe spelaeobios"
$T1
[1] "Gaiella occulta"
[2] "Idiomarina piscisalsi"
[3] "Paenirhodobacter enshiensis"
[4] "Pelagibaca abyssi"
[5] "Cyclobacterium xiamenense"
[6] "Marivita lacus"
[7] "Hyphomicrobium nitrativorans"
[8] "Paracoccus yeei"
[9] "Rhizobium marinum"
[10] "Dyadobacter jiangsuensis"
[11] "Sphingomonas hengshuiensis"
[12] "Motilimonas eburnea"
[13] "Fischerella sp. NIES-3754"
[14] "Azospirillum lipoferum"
[15] "Aurantimonas aggregata"
[16] "Candidatus Saccharibacteria bacterium YM_S32_TM7_50_20"
[17] "Halobacteriovorax sp. BALOs_7"
[18] "Fulvimarina pelagi"
[19] "Flavobacterium sediminis"
[20] "Chitinibacter tainanensis"
[21] "Flavobacterium aquimarinum"
[22] "Lysobacter brunescens"
[23] "Trichormus variabilis"
[24] "Phyllobacterium leguminum"
[25] "Coraliomargarita akajimensis"
[26] "Ilumatobacter fluminis"
[27] "Ilumatobacter nonamiensis"
[28] "Aciditerrimonas ferrireducens"
[29] "Rubellimicrobium roseum"
[30] "Rickettsia canadensis"
[31] "Bdellovibrio bacteriovorus"
[32] "Bacteriovorax stolpii"
[33] "Halobacteriovorax marinus"
[34] "Halobacteriovorax litoralis"
[35] "Roseimaritima ulvae"
$T2
[1] "Chloroherpeton thalassium" "Camelimonas abortus"
[3] "Massilia namucuonensis" "Planococcus plakortidis"
[5] "Algoriphagus shivajiensis" "Ensifer adhaerens"
[7] "Daejeonella oryzae" "Magnetococcus marinus"
[9] "Melioribacter roseus" "Taonella mepensis"
[11] "Lysobacter sediminicola" "Acidovorax wautersii"
[13] "Microbacterium saccharophilum" "Lentilitoribacter donghaensis"
[15] "Pseudomonas psychrophila" "Heliimonas saccharivorans"
[17] "Bosea minatitlanensis" "Acidovorax facilis"
[19] "Mucilaginibacter sp. PAMC 26640" "Mucilaginibacter gynuensis"
[21] "Kiritimatiella glycovorans" "Brevundimonas bullata"
[23] "Desulfomicrobium orale" "Pseudomonas salina"
[25] "Citrobacter youngae" "Chitinophaga costaii"
[27] "Flavobacterium lacus" "Sphingobium yanoikuyae"
[29] "Exiguobacterium sp. MH3" "Bacillus megaterium"
[31] "Youhaiella tibetensis" "Spirochaeta aurantia"
[33] "Alkaliphilus hydrothermalis" "Rhodoferax saidenbachensis"
[35] "Salinispirillum marinum" "Paraclostridium bifermentans"
[37] "Chelatococcus reniformis" "Flavobacterium tegetincola"
[39] "Tianweitania sediminis" "Acetoanaerobium sticklandii"
[41] "Clostridium beijerinckii" "Brevundimonas sp. DS20"
[43] "Paenibacillus sp. FSL R5-0345" "Paenibacillus sp. FSL H7-0737"
[45] "Chitinophaga dinghuensis" "Vitellibacter aquimaris"
[47] "Mucilaginibacter gotjawali" "Caulobacter vibrioides"
[49] "Ferrovibrio xuzhouensis" "Enterobacter hormaechei"
[51] "Desulfovibrio cuneatus" "Desulfuromonas soudanensis"
[53] "Niveispirillum cyanobacteriorum" "Paraclostridium benzoelyticum"
[55] "Planctomyces sp. SH-PL62" "Citrobacter portucalensis"
[57] "Chitinophaga barathri" "Bacillus paralicheniformis"
[59] "Rhabdobacter roseus" "Egibacter rhizosphaerae"
[61] "Massilia sp. WG5" "Brevundimonas nasdae"
[63] "[Eubacterium] tenue" "Arvibacter aurantiibacter"
[65] "Rheinheimera pacifica" "Dissulfurimicrobium hydrothermale"
[67] "Pseudaeromonas pectinilytica" "Marinibaculum pumilum"
[69] "Romboutsia timonensis" "Cellvibrio fontiphilus"
[71] "Desulfuromonas sp. DDH964" "Brevundimonas sp. GW460-12-10-14-LB2"
[73] "Agrobacterium sp. RAC06" "Hydrogenophaga sp. RAC07"
[75] "Bosea sp. RAC05" "Sphingomonas colocasiae"
[77] "Albirhodobacter confluentis" "Luteolibacter flavescens"
[79] "Terrimonas terrae" "Pedobacter cryoconitis"
[81] "Flavitalea flava" "Bacillus marisflavi"
[83] "Pelobacter carbinolicus" "Stenotrophomonas sp. LM091"
[85] "Roseivirga seohaensis" "Fluviicola taffensis"
[87] "Plesiocystis pacifica" "Mariprofundus aestuarium"
[89] "Planococcus maritimus" "Phreatobacter stygius"
[91] "Ciceribacter thiooxidans" "Alkanindiges illinoisensis"
[93] "Sandarakinorhabdus cyanobacteriorum" "Porphyrobacter sanguineus"
[95] "Pseudomonas trivialis" "Confluentibacter citreus"
[97] "Planococcus rifietoensis" "Raineya orbicola"
[99] "Marivibrio halodurans" "Nemorincola caseinilytica"
[101] "Flavobacterium gelidilacus" "Flavobacterium phocarum"
[103] "Methylobacterium sp. DM1" "Paracoccus indicus"
[105] "Pseudomonas sp. LG1D9" "Devosia sp. I507"
[107] "Enhygromyxa salina" "Stenotrophomonas rhizophila"
[109] "Flavobacterium album" "Xanthobacter polyaromaticivorans"
[111] "Breoghania sp. L-A4" "Mucilaginibacter sp. HYN0043"
[113] "Belliella baltica" "Brucella abortus"
[115] "Desulfomonile tiedjei" "Clostridium estertheticum"
[117] "Shewanella putrefaciens" "Protaetiibacter intestinalis"
[119] "Lujinxingia sediminis" "Mesorhizobium sp. M1D.F.Ca.ET.043.01.1.1"
[121] "Mesorhizobium sp. M2A.F.Ca.ET.043.02.1.1" "Mesorhizobium carbonis"
[123] "Pseudomonas sp. MPC6" "Planctomycetes bacterium K2D"
[125] "Planctomycetes bacterium Pla110" "Planctopirus ephydatiae"
[127] "Pseudomonas sp. phDV1" "Chryseobacterium indoltheticum"
[129] "Rhizobium deserti" "Ochrobactrum lupini"
[131] "Brevundimonas sp. MF30-B" "Pedobacter helvus"
[133] "Pseudomonas japonica" "Hydrogenophaga sp. PAMC20947"
[135] "Janthinobacterium sp. SNU WT3" "Ferrovibrio terrae"
[137] "Phenylobacterium terrae" "Siphonobacter intestinalis"
[139] "Aeromonas molluscorum" "Xanthobacter autotrophicus"
[141] "Xanthobacter flavus" "Peredibacter starrii"
[143] "Psychrobacter cibarius" "Phenylobacterium zucineum"
[145] "Roseomonas lacus" "Hoeflea alexandrii"
[147] "Devosia limi" "Algoriphagus yeomjeoni"
[149] "Paeniclostridium ghonii" "Pseudomonas fluorescens"
[151] "Acinetobacter haemolyticus" "Brucella melitensis"
[153] "Polaromonas sp. JS666" "Pusillimonas noertemannii"
[155] "Helicobacter hepaticus" "Pseudomonas simiae"
[157] "Pseudaeromonas sharmana" "Polaromonas aquatica"
[159] "Sphingosinicella microcystinivorans" "Microcella putealis"
[161] "Leuconostoc pseudomesenteroides" "Exiguobacterium mexicanum"
[163] "Yonghaparkia alkaliphila" "Agrobacterium tumefaciens"
[165] "Acidovorax sp. KKS102" "Exiguobacterium sp. AT1b"
[167] "Pedobacter ginsengisoli" "Microbacterium aurum"
[169] "Janthinobacterium svalbardensis" "Brevundimonas aveniformis"
[171] "Helicobacter brantae" "Sediminitomix flava"
[173] "Desulfomicrobium thermophilum" "Geoalkalibacter ferrihydriticus"
[175] "Brumimicrobium mesophilum" "Daejeonella composti"
[177] "Mucilaginibacter ginsenosidivorans" "Marinomonas sp. MWYL1"
[179] "Cereibacter changlensis" "Methylorubrum extorquens"
[181] "Pedobacter insulae" "Chryseoglobus frigidaquae"
[183] "Roseomonas terrae" "Pedobacter duraquae"
[185] "Natronincola peptidivorans" "Pedobacter steynii"
[187] "Pseudoxanthobacter soli" "Pseudomonas marincola"
[189] "Hydrogenophaga bisanensis" "Aeromonas bivalvium"
[191] "Pseudoxanthomonas sacheonensis" "Aliihoeflea aestuarii"
[193] "Cellvibrio sp. KY-YJ-3" "Rubritalea sabuli"
[195] "Singulisphaera acidiphila" "Sphingobacterium kitahiroshimense"
[197] "Desulfovibrio bastinii" "Pseudomonas synxantha"
[199] "Rhizomicrobium electricum" "Prosthecobacter fusiformis"
[201] "Haloferula helveola" "Pseudomonas yamanorum"
[203] "Pseudorhodoferax soli" "Citrobacter freundii"
[205] "Klebsiella aerogenes" "Enterobacter cloacae"
[207] "Parasegetibacter luojiensis" "Janthinobacterium agaricidamnosum"
[209] "Pseudomonas taeanensis" "Citrobacter braakii"
[211] "Nitritalea halalkaliphila" "Ignavibacterium album"
[213] "Serratia marcescens" "Kluyvera intermedia"
[215] "Arenibacter algicola" "Aeromonas hydrophila"
[217] "Aeromonas salmonicida" "Cesiribacter andamanensis"
[219] "Aeromonas media" "Dyadobacter psychrophilus"
[221] "Sphingopyxis bauzanensis" "Aeromonas veronii"
[223] "Devosia enhydra" "Natranaerovirga pectinivora"
[225] "Pelagibacterium lixinzhangensis" "Terrimicrobium sacchariphilum"
[227] "Caulobacter fusiformis" "Caulobacter mirabilis"
[229] "Pseudomonas plecoglossicida" "Mesorhizobium amorphae"
[231] "Aeromonas encheleia" "Acidimangrovimonas indica"
[233] "Bacillus horikoshii" "Hyphomonas neptunium"
[235] "Prosthecomicrobium pneumaticum" "Mucilaginibacter ginsenosidivorax"
[237] "Desulfocurvibacter africanus" "Arcobacter ellisii"
[239] "Sandaracinus amylolyticus" "Ketogulonicigenium vulgare"
[241] "Pseudomonas brassicacearum" "Sphingomonas koreensis"
[243] "Aquabacter spiritensis" "Dyadobacter fermentans"
[245] "Runella zeae" "Arenimonas metalli"
[247] "Aeromonas rivipollensis" "Pedobacter heparinus"
[249] "Daejeonella rubra" "Albirhodobacter marinus"
[251] "Flexibacter flexilis"
$CO__T1__T2
[1] "Pseudomonas alcaliphila" "Psychrobacter sp. DAB_AL43B"
[3] "Rhodobacter blasticus" "Gemmobacter megaterium"
[5] "Methyloversatilis discipulorum" "Pseudoxanthobacter liyangensis"
[7] "Porphyrobacter colymbi" "Rheinheimera nanhaiensis"
[9] "Pseudohongiella spirulinae" "Pirellula staleyi"
[11] "Pseudoxanthomonas mexicana" "Alcanivorax pacificus"
[13] "Limnobacter thiooxidans" "Rheinheimera tuosuensis"
[15] "Leisingera aquaemixtae" "Gemmobacter aestuarii"
[17] "Clostridioides difficile" "Shewanella livingstonensis"
[19] "Sphingobacterium sp. ML3W" "Defluviimonas aquaemixtae"
[21] "Pararheinheimera mesophila" "Rheinheimera japonica"
[23] "Phaeodactylibacter luteus" "Planctomyces sp. SH-PL14"
[25] "Psychrobacter sp. P11G5" "Devosia sp. A16"
[27] "Hydrogenophaga crassostreae" "Pseudohongiella nitratireducens"
[29] "Ancylobacter rudongensis" "Hydrogenophaga laconesensis"
[31] "Pseudomonas sp. MYb193" "Devosia confluentis"
[33] "Ancylobacter sp. TS-1" "Hydrogenophaga aquatica"
[35] "Porphyrobacter sp. LM 6" "Vicingus serpentipes"
[37] "Haematobacter massiliensis" "Acinetobacter sp. WCHA55"
[39] "Pseudooceanicola lipolyticus" "Acidimangrovimonas pyrenivorans"
[41] "Psychrobacter adeliensis" "Pseudopuniceibacterium sediminis"
[43] "Haliscomenobacter hydrossis" "Rheinheimera sp. LHK132"
[45] "Paracoccus sp. Arc7-R13" "Rheinheimera sp. D18"
[47] "Psychrobacter maritimus" "Psychrobacter sp. PAMC27889"
[49] "Lysobacter alkalisoli" "Bradymonadales bacterium V1718"
[51] "Psychrobacter alimentarius" "Aquimonas voraii"
[53] "Rhodobacter thermarum" "Psychrobacter nivimaris"
[55] "Pseudomonas fragi" "Pseudomonas mendocina"
[57] "Yangia pacifica" "Comamonas terrigena"
[59] "Psychrobacter arcticus" "Sphaerotilus natans"
[61] "Micavibrio aeruginosavorus" "Rhizobium pseudoryzae"
[63] "Deinococcus misasensis" "Perlucidibaca piscinae"
[65] "Acinetobacter johnsonii" "Rheinheimera aquimaris"
[67] "Pseudomonas guineae" "Devosia geojensis"
[69] "Reyranella massiliensis" "Rhodobacter johrii"
[71] "Psychrobacter urativorans" "Hydrogenophaga pseudoflava"
[73] "Seohaeicola saemankumensis" "Gemmobacter aquaticus"
[75] "Roseomonas oryzicola" "Solitalea koreensis"
[77] "Salipiger marinus" "Shewanella frigidimarina"
[79] "Psychrobacter sp. G" "Pseudomonas peli"
[81] "Psychrobacter glaciei" "Shewanella baltica"
[83] "Hydrogenophaga flava" "Psychrobacter fjordensis"
[85] "Candidatus Babela massiliensis" "Halomonas aquamarina"
[87] "Gemmobacter aquatilis" "Cytophaga hutchinsonii"
$CO__T1
[1] "Lutimaribacter litoralis" "Rhodobacter capsulatus"
[3] "Acinetobacter guillouiae" "Carnobacterium iners"
[5] "Paracoccus zhejiangensis" "Comamonas serinivorans"
[7] "Phaeospirillum molischianum" "Trichormus azollae"
[9] "Fluviimonas pallidilutea" "Geitlerinema sp. PCC 7407"
[11] "Gloeocapsa sp. PCC 7428" "Novosphingobium ginsenosidimutans"
[13] "Salinisphaera japonica" "Pseudaestuariivita atlantica"
[15] "Defluviimonas alba" "Roseomonas eburnea"
[17] "Algoriphagus taiwanensis" "Frigidibacter albus"
[19] "Carnobacterium inhibens" "Emcibacter nanhaiensis"
[21] "Sphingorhabdus buctiana" "Candidatus Nucleicultrix amoebiphila"
[23] "Lewinella lacunae" "Paracoccus sp. BM15"
[25] "Candidatus Gracilibacteria bacterium HOT-871" "Acaryochloris marina"
[27] "Arenimicrobium luteum" "Pedobacter nanyangensis"
[29] "Phaeocystidibacter marisrubri" "Brevitalea deliciosa"
[31] "Aestuariicoccus marinus" "Hahella sp. KA22"
[33] "Caedimonas varicaedens" "Donghicola tyrosinivorans"
[35] "Mitsuaria sp. 7" "Pseudoalteromonas translucida"
[37] "Hungateiclostridium saccincola" "Massilia sp. NR 4-1"
[39] "Limnohabitans sp. 103DPR2" "Marinobacterium zhoushanense"
[41] "Herbinix luporum" "Ruegeria marisrubri"
[43] "Ponticoccus marisrubri" "Nordella oligomobilis"
[45] "Pseudomonas oceani" "Aeromonas sp. ASNIH5"
[47] "Psychromarinibacter halotolerans" "Sulfuriflexus mobilis"
[49] "Aliterella antarctica" "Paracoccus seriniphilus"
[51] "Perlucidibaca aquatica" "Flavobacterium luticocti"
[53] "Potamolinea aerugineo-caerulea" "Bosea sp. Tri-49"
[55] "Aliidongia dinghuensis" "Pseudomonas sp. LPH1"
[57] "Sulfitobacter sp. AM1-D1" "Azospirillum brasilense"
[59] "Thalassococcus sp. S3" "Porphyrobacter sp. HT-58-2"
[61] "Actibacterium pelagium" "Pelagibacterium lentulum"
[63] "Rhodobacteraceae bacterium QY30" "Rhodobacter sp. CZR27"
[65] "Neisseriaceae bacterium DSM 100970" "Kerstersia gyiorum"
[67] "Carnobacterium sp. 17-4" "Erythrobacter aureus"
[69] "Comamonas kerstersii" "Moraxellaceae bacterium HYN0046"
[71] "Pigmentiphaga sp. H8" "Hydrogenophaga defluvii"
[73] "Tabrizicola piscis" "Pseudomonas khazarica"
[75] "Flavobacterium sangjuense" "Planctomycetes bacterium Q31a"
[77] "Bremerella volcania" "Planctomycetes bacterium Pla85_3_4"
[79] "Pedobacter changchengzhani" "Owenweeksia hongkongensis"
[81] "Marimonas lutisali" "Crocosphaera subtropica"
[83] "Rippkaea orientalis" "Pseudoalteromonas sp. 16-SW-7"
[85] "Acinetobacter sp. C16S1" "Nitrosomonas sp. Is79A3"
[87] "Paraburkholderia phytofirmans" "Malikia granosa"
[89] "Dulcicalothrix necridiiformans" "Hoeflea marina"
[91] "Rubrivivax gelatinosus" "Pseudoalteromonas nigrifaciens"
[93] "Comamonas testosteroni" "Haliea salexigens"
[95] "Pseudomonas oleovorans" "Bartonella australis"
[97] "Donghicola eburneus" "Pseudoalteromonas arctica"
[99] "Acinetobacter junii" "[Polyangium] brachysporum"
[101] "Pseudomonas alcaligenes" "Legionella pneumophila"
[103] "Rhizobium rhizoryzae" "Luteolibacter pohnpeiensis"
[105] "Limnobacter litoralis" "Roseomonas stagni"
[107] "Pseudomonas chengduensis" "Haloferula sargassicola"
[109] "Leisingera caerulea" "Candidatus Aquiluna rubra"
[111] "Acidimicrobium ferrooxidans" "Polynucleobacter acidiphobus"
[113] "Wandonia haliotis" "Dongia mobilis"
[115] "Gemmobacter caeni" "Aeromonas caviae"
[117] "Hydrogenophaga palleronii" "Vibrio parahaemolyticus"
[119] "Salinarimonas ramus" "Marivita roseacus"
[121] "Plesiomonas shigelloides" "Azospirillum sp. TSA2s"
[123] "Lewinella cohaerens" "Glaciimonas immobilis"
[125] "Roseateles depolymerans" "Rhodoferax antarcticus"
[127] "endosymbiont of Acanthamoeba sp. UWC8" "Herbaspirillum huttiense"
[129] "Shinella sp. HZN7" "Ruegeria pomeroyi"
[131] "Phaeocystidibacter luteus" "Candidatus Paracaedibacter acanthamoebae"
[133] "Ramlibacter tataouinensis" "Mariniblastus fucicola"
[135] "Loriellopsis cavernicola" "Allopseudarcicella aquatilis"
$CO__T2
[1] "Marivirga tractuosa" "Rhodobacter sphaeroides"
[3] "Taeseokella kangwonensis" "Flammeovirgaceae bacterium 311"
[5] "Arcticibacter svalbardensis" "Mucilaginibacter polytrichastri"
[7] "Pedobacter xixiisoli" "Jiulongibacter sediminis"
[9] "Ketobacter alkanivorans" "Janthinobacterium sp. LM6"
[11] "Pedobacter mongoliensis" "Gemmobacter sp. HYN0069"
[13] "Chitinophaga sp. XS-30" "Halomonas meridiana"
[15] "Pseudomonas putida" "Zobellella denitrificans"
[17] "Pararheinheimera chironomi" "Paracoccus homiensis"
[19] "Marinoscillum pacificum" "Pseudenhygromyxa salsuginis"
[21] "Geoalkalibacter subterraneus" "Polycyclovorans algicola"
[23] "Chitinophaga pinensis" "Solitalea canadensis"
$T1__T2
[1] "Aquihabitans daechungensis" "Alishewanella longhuensis" "Flavihumibacter cheonanensis"
[4] "Pedobacter sp. PACM 27299" "Gemmobacter nectariphilus" "Pseudomonas sp. R2A2"
[7] "Mucibacter soli" "Phenylobacterium falsum" "Pseudomonas stutzeri"
[10] "Pararheinheimera soli" "Roseomonas frigidaquae" "Dyadobacter sp. 32"
