# Supplementary material for: Bioaugmentation with native Bacillus strains enhance nitrate and nitrite removal and reshape microbiomes in low-salinity shrimp cultures: Elucidating genetic mechanisms
Source: PLoS One. 2026 Jan 9;21(1):e0339620. doi: 10.1371/journal.pone.0339620 (PMC12788651; doi:10.1371/journal.pone.0339620)
Supplement: S8 Table — (CSV) [file pone.0339620.s008.csv]

	Observed	Chao1	Shannon	Fisher
T1_02	111	111	3.31519	17.283918
CO_02	102	102	3.107972	15.639417
T2_02	96	96	3.375052	14.560025
T1_04	114	114	3.325197	17.838656
CO_04	101	101	3.65025	15.458561
T2_04	216	216	4.292977	38.392849
T1_07	118	118	3.55123	18.583289
CO_07	132	132	3.783685	21.232966
T2_07	200	200	3.911924	34.970625
T1_10	87	87	3.227705	12.967504
CO_10	208	208.6	3.51666	36.673257
T2_10	52	52	2.140124	7.114703
T1_13	146	146	3.38404	23.947382
CO_13	209	209.875	3.818165	36.887284
T2_13	52	52	2.69956	7.114703
T1_14	92	92	3.199997	13.848225
CO_14	102	102	3.483124	15.639417
T2_14	81	81	2.901205	11.924307
T1_16	144	144	4.106236	23.555773
CO_16	120	120	3.643306	18.957711
T2_16	59	59	2.447555	8.237481
