# Supplementary material for: Bioaugmentation with native Bacillus strains enhance nitrate and nitrite removal and reshape microbiomes in low-salinity shrimp cultures: Elucidating genetic mechanisms
Source: PLoS One. 2026 Jan 9;21(1):e0339620. doi: 10.1371/journal.pone.0339620 (PMC12788651; doi:10.1371/journal.pone.0339620)
Supplement: S9 Table — (XLSX) [file pone.0339620.s009.xlsx]

## Sheet: Hoja1
	Df	SumOfSqs	R2	F	Pr(>F)
treatment	2	1.9404	0.32809	4.3946	0.001	***
Residual	18	3.9738	0.67191
Total	20	5.9141	1
Signif. codes: 0 ‘***’ 0.001 ‘**’ 0.01 ‘*’ 0.05 ‘.’ 0.1 ‘ ’ 1
pairs	Df	SumsOfSqs	F.Model	R2	p.value	p.adjusted	sig
CO vs T1	1	0.130186	0.850428	0.066179	0.561	1
T1 vs T2	1	1.34874	5.15163	0.300358	0.001	0.003	*
CO vs T2	1	1.43162	5.78657	0.325334	0.002	0.006	*
