# Supplementary material for: Bioaugmentation with native Bacillus strains enhance nitrate and nitrite removal and reshape microbiomes in low-salinity shrimp cultures: Elucidating genetic mechanisms
Source: PLoS One. 2026 Jan 9;21(1):e0339620. doi: 10.1371/journal.pone.0339620 (PMC12788651; doi:10.1371/journal.pone.0339620)
Supplement: S10 Table — (XLSX) [file pone.0339620.s010.xlsx]

## Sheet: Worksheet
ORF ID	Contig ID	Molecule	Method	Length NT	Length AA	GC perc	Gene name	Tax	KEGG ID	KEGGFUN	KEGGPATH	COG ID	COGFUN	COGPATH	PFAM	TPM_CO	TPM_T2	Coverage B08	Coverage B24	Raw read count B08	Raw read count B24	Raw base count B08	Raw base count B24	Hits
canu_105_36438-36812	canu_105	CDS	Prodigal	375	125	65.6	nirK	k_Bacteria;p_Proteobacteria;c_Alphaproteobacteria;o_Rhodobacterales;f_Rhodobacteraceae;g_Gemmobacter	K00368*	nitrite reductase (NO-forming) [EC:1.7.2.1]	Metabolism; Energy metabolism; Nitrogen metabolism	COG2010*	Cytochrome c, mono- and diheme variants	Energy production and conversion		29.846	0	13.504	0	14	0	5064	0	25
canu_1122_35858-36775	canu_1122	CDS	Prodigal	918	306	41.18	nrfA	k_Bacteria;p_Proteobacteria;c_Gammaproteobacteria;o_Alteromonadales;f_Shewanellaceae;g_Shewanella	K03385*	nitrite reductase (cytochrome c-552) [EC:1.7.2.2]	Metabolism; Energy metabolism; Nitrogen metabolism | Human Diseases; Infectious diseases: Bacterial; Salmonella infection	COG3303*	Formate-dependent nitrite reductase, periplasmic cytochrome c552 subunit	Inorganic ion transport and metabolism	PF02335 [Cytochrome c552]	0	6.726	0	6.789	0	8	0	6232	25
canu_1122_36736-37263	canu_1122	CDS	Prodigal	528	176	44.32	nrfA	k_Bacteria;p_Proteobacteria;c_Gammaproteobacteria;o_Alteromonadales;f_Shewanellaceae;g_Shewanella	K03385*	nitrite reductase (cytochrome c-552) [EC:1.7.2.2]	Metabolism; Energy metabolism; Nitrogen metabolism | Human Diseases; Infectious diseases: Bacterial; Salmonella infection	COG3303*	Formate-dependent nitrite reductase, periplasmic cytochrome c552 subunit	Inorganic ion transport and metabolism	PF02335 [Cytochrome c552]	0	11.694	0	7.985	0	8	0	4216	25
canu_1212_759750-760475	canu_1212	CDS	Prodigal	726	242	44.49	narI, narV	k_Bacteria;p_Proteobacteria;c_Gammaproteobacteria;o_Moraxellales;f_Moraxellaceae;g_Psychrobacter	K00374*	nitrate reductase gamma subunit [EC:1.7.5.1 1.7.99.-]	Metabolism; Energy metabolism; Nitrogen metabolism | Environmental Information Processing; Signal transduction; Two-component system	COG2181*	Nitrate reductase gamma subunit	Energy production and conversion	PF02665 [Nitrate reductase gamma subunit]	0	62.724	0	53.904	0	59	0	39134	25
canu_1212_761346-762884	canu_1212	CDS	Prodigal	1539	513	46.91	narH, narY, nxrB	k_Bacteria;p_Proteobacteria;c_Gammaproteobacteria;o_Moraxellales;f_Moraxellaceae;g_Psychrobacter	K00371*	nitrate reductase / nitrite oxidoreductase, beta subunit [EC:1.7.5.1 1.7.99.-]	Metabolism; Energy metabolism; Nitrogen metabolism | Environmental Information Processing; Signal transduction; Two-component system	COG1140*	Nitrate reductase beta subunit	Energy production and conversion	PF13247 [4Fe-4S dicluster domain];PF14711 [Respiratory nitrate reductase beta C-terminal]	1.039	32.097	0.713	53.118	2	64	1097	81748	25
canu_1212_762977-765313	canu_1212	CDS	Prodigal	2337	779	47.71	narG, narZ, nxrA	k_Bacteria;p_Proteobacteria;c_Gammaproteobacteria;o_Moraxellales;f_Moraxellaceae;g_Psychrobacter	K00370*	nitrate reductase / nitrite oxidoreductase, alpha subunit [EC:1.7.5.1 1.7.99.-]	Metabolism; Energy metabolism; Nitrogen metabolism | Environmental Information Processing; Signal transduction; Two-component system	COG5013*	Nitrate reductase alpha subunit	Energy production and conversion	PF00384 [Molybdopterin oxidoreductase];PF01568 [Molydopterin dinucleotide binding domain]	0	23.779	0	52.739	0	72	0	123251	25
canu_1212_766554-768005	canu_1212	CDS	Prodigal	1452	484	47.25	narG, narZ, nxrA	k_Bacteria;p_Proteobacteria;c_Gammaproteobacteria;o_Moraxellales;f_Moraxellaceae;g_Psychrobacter	K00370*	nitrate reductase / nitrite oxidoreductase, alpha subunit [EC:1.7.5.1 1.7.99.-]	Metabolism; Energy metabolism; Nitrogen metabolism | Environmental Information Processing; Signal transduction; Two-component system	COG5013*	Nitrate reductase alpha subunit	Energy production and conversion	PF00384 [Molybdopterin oxidoreductase];PF14710 [Respiratory nitrate reductase alpha N-terminal]	0	32.957	0	52.008	0	62	0	75516	25
canu_139_78461-80371	canu_139	CDS	Prodigal	1911	637	66.46	nasA	k_Bacteria;p_Proteobacteria;c_Alphaproteobacteria;o_Hyphomicrobiales;f_Devosiaceae;g_Devosia	K00372*	assimilatory nitrate reductase catalytic subunit [EC:1.7.99.-]	Metabolism; Energy metabolism; Nitrogen metabolism	COG0243*	Anaerobic dehydrogenases, typically selenocysteine-containing	Energy production and conversion	PF00384 [Molybdopterin oxidoreductase];PF01568 [Molydopterin dinucleotide binding domain];PF04324 [BFD-like [2Fe-2S] binding domain]	5.438	5.251	10.679	5.752	13	13	20408	10992	25
canu_139_81088-81426	canu_139	CDS	Prodigal	339	113	66.67	nirD	k_Bacteria;p_Proteobacteria;c_Alphaproteobacteria;o_Hyphomicrobiales;f_Devosiaceae	K00363*	nitrite reductase (NADH) small subunit [EC:1.7.1.15]	Metabolism; Energy metabolism; Nitrogen metabolism	COG2146*	Ferredoxin subunits of nitrite reductase and ring-hydroxylating dioxygenases	General function prediction only|Inorganic ion transport and metabolism	PF00355 [Rieske [2Fe-2S] domain];PF13806 [Rieske-like [2Fe-2S] domain]	28.299	13.661	11.965	5.08	12	6	4056	1722	25
canu_139_81429-82658	canu_139	CDS	Prodigal	1230	410	64.07	nirB	k_Bacteria;p_Proteobacteria;c_Alphaproteobacteria;o_Hyphomicrobiales;f_Devosiaceae;g_Devosia	K00362*	nitrite reductase (NADH) large subunit [EC:1.7.1.15]	Metabolism; Energy metabolism; Nitrogen metabolism	COG1251*	NAD(P)H-nitrite reductase	Energy production and conversion	PF01077 [Nitrite and sulphite reductase 4Fe-4S domain];PF03460 [Nitrite/Sulfite reductase ferredoxin-like half domain];PF04324 [BFD-like [2Fe-2S] binding domain]	7.8	3.137	10.407	3.61	12	5	12800	4440	25
canu_139_82630-83604	canu_139	CDS	Prodigal	975	325	66.77	nirB	k_Bacteria;p_Proteobacteria;c_Alphaproteobacteria	K00362*	nitrite reductase (NADH) large subunit [EC:1.7.1.15]	Metabolism; Energy metabolism; Nitrogen metabolism	COG1251*	NAD(P)H-nitrite reductase	Energy production and conversion	PF00070 [Pyridine nucleotide-disulphide oxidoreductase];PF07992 [Pyridine nucleotide-disulphide oxidoreductase]	6.56	5.541	7.028	5.443	8	7	6852	5307	25
canu_139_83601-83825	canu_139	CDS	Prodigal	225	75	64.89	nirB	k_Bacteria;p_Proteobacteria;c_Alphaproteobacteria;o_Hyphomicrobiales	K00362*	nitrite reductase (NADH) large subunit [EC:1.7.1.15]	Metabolism; Energy metabolism; Nitrogen metabolism	COG1251*	NAD(P)H-nitrite reductase	Energy production and conversion		28.425	20.582	7.378	5.973	8	6	1660	1344	25
canu_139_83881-84435	canu_139	CDS	Prodigal	555	185	65.95	nrtC, nasD	k_Bacteria;p_Proteobacteria;c_Alphaproteobacteria;o_Hyphomicrobiales	K15578*	nitrate/nitrite transport system ATP-binding protein [EC:3.6.3.-]	Metabolism; Energy metabolism; Nitrogen metabolism | Environmental Information Processing; Membrane transport; ABC transporters | Brite Hierarchies; Protein families: signaling and cellular processes; Transporters	COG1116*	ABC-type nitrate/sulfonate/bicarbonate transport system, ATPase component	Inorganic ion transport and metabolism	PF00005 [ABC transporter]	17.285	22.251	9.814	12.816	12	16	5447	7113	25
canu_139_84694-85593	canu_139	CDS	Prodigal	900	300	66.89	nrtB, nasE, cynB	k_Bacteria;p_Proteobacteria;c_Alphaproteobacteria;o_Hyphomicrobiales;f_Rhizobiaceae	K15577*	nitrate/nitrite transport system permease protein	Metabolism; Energy metabolism; Nitrogen metabolism | Environmental Information Processing; Membrane transport; ABC transporters | Brite Hierarchies; Protein families: signaling and cellular processes; Transporters	COG0600	ABC-type nitrate/sulfonate/bicarbonate transport system, permease component	Inorganic ion transport and metabolism	PF00528 [Binding-protein-dependent transport system inner membrane component]	14.212	12.006	14.226	12	16	14	12803	10800	25
canu_139_85653-86945	canu_139	CDS	Prodigal	1293	431	65.51	nrtA, nasF, cynA	k_Bacteria;p_Proteobacteria;c_Alphaproteobacteria;o_Hyphomicrobiales	K15576*	nitrate/nitrite transport system substrate-binding protein	Metabolism; Energy metabolism; Nitrogen metabolism | Environmental Information Processing; Membrane transport; ABC transporters | Brite Hierarchies; Protein families: signaling and cellular processes; Transporters	COG0715*	ABC-type nitrate/sulfonate/bicarbonate transport systems, periplasmic components	Inorganic ion transport and metabolism	PF13379 [NMT1-like family]	10.511	7.76	12.718	8.964	17	13	16445	11591	25
canu_173_29565-29930	canu_173	CDS	Prodigal	366	122	57.38	nirD	k_Bacteria;p_Proteobacteria;c_Alphaproteobacteria	K00363*	nitrite reductase (NADH) small subunit [EC:1.7.1.15]	Metabolism; Energy metabolism; Nitrogen metabolism	COG2146*	Ferredoxin subunits of nitrite reductase and ring-hydroxylating dioxygenases	General function prediction only|Inorganic ion transport and metabolism	PF00355 [Rieske [2Fe-2S] domain]	41.502	0	18.429	0	19	0	6745	0	25
canu_184_7737-8102	canu_184	CDS	Prodigal	366	122	57.38	nirD	k_Bacteria;p_Proteobacteria;c_Alphaproteobacteria	K00363*	nitrite reductase (NADH) small subunit [EC:1.7.1.15]	Metabolism; Energy metabolism; Nitrogen metabolism	COG2146*	Ferredoxin subunits of nitrite reductase and ring-hydroxylating dioxygenases	General function prediction only|Inorganic ion transport and metabolism	PF00355 [Rieske [2Fe-2S] domain]	6.553	0	2.992	0	3	0	1095	0	25
canu_1_2020842-2023145	canu_1	CDS	Prodigal	2304	768	50.69	nirB	k_Bacteria;n_Terrabacteria group;p_Firmicutes;c_Bacilli;o_Bacillales;f_Bacillaceae;g_Bacillus;species n_Bacillus subtilis group;s_Bacillus paralicheniformis	K00362*	nitrite reductase (NADH) large subunit [EC:1.7.1.15]	Metabolism; Energy metabolism; Nitrogen metabolism	COG1251*	NAD(P)H-nitrite reductase	Energy production and conversion	PF00070 [Pyridine nucleotide-disulphide oxidoreductase];PF01077 [Nitrite and sulphite reductase 4Fe-4S domain];PF04324 [BFD-like [2Fe-2S] binding domain];PF07992 [Pyridine nucleotide-disulphide oxidoreductase];PF13738 [Pyridine nucleotide-disulphide oxidoreductase];PF18267 []	0	26.464	0	45.629	0	79	0	105129	25
canu_1_2023147-2025306	canu_1	CDS	Prodigal	2160	720	49.12	nasA	k_Bacteria;n_Terrabacteria group;p_Firmicutes;c_Bacilli;o_Bacillales;f_Bacillaceae;g_Bacillus	K00372*	assimilatory nitrate reductase catalytic subunit [EC:1.7.99.-]	Metabolism; Energy metabolism; Nitrogen metabolism	COG0243*	Anaerobic dehydrogenases, typically selenocysteine-containing	Energy production and conversion	PF00384 [Molybdopterin oxidoreductase];PF01568 [Molydopterin dinucleotide binding domain];PF04879 [Molybdopterin oxidoreductase Fe4S4 domain]	0	31.802	0	56.945	0	89	0	123002	25
canu_1_2025420-2027840	canu_1	CDS	Prodigal	2421	807	48.12	nirB	k_Bacteria;n_Terrabacteria group;p_Firmicutes;c_Bacilli;o_Bacillales;f_Bacillaceae;g_Bacillus	K00362*	nitrite reductase (NADH) large subunit [EC:1.7.1.15]	Metabolism; Energy metabolism; Nitrogen metabolism	COG1251*	NAD(P)H-nitrite reductase	Energy production and conversion	PF00070 [Pyridine nucleotide-disulphide oxidoreductase];PF01077 [Nitrite and sulphite reductase 4Fe-4S domain];PF03460 [Nitrite/Sulfite reductase ferredoxin-like half domain];PF04324 [BFD-like [2Fe-2S] binding domain];PF07992 [Pyridine nucleotide-disulphide oxidoreductase];PF13738 [Pyridine nucleotide-disulphide oxidoreductase];PF18267 []	0	28.692	0	55.414	0	90	0	134157	25
canu_1_2027871-2028191	canu_1	CDS	Prodigal	321	107	47.66	nirD	k_Bacteria;n_Terrabacteria group;p_Firmicutes;c_Bacilli;o_Bacillales;f_Bacillaceae;g_Bacillus	K00363*	nitrite reductase (NADH) small subunit [EC:1.7.1.15]	Metabolism; Energy metabolism; Nitrogen metabolism	COG2146*	Ferredoxin subunits of nitrite reductase and ring-hydroxylating dioxygenases	General function prediction only|Inorganic ion transport and metabolism	PF00355 [Rieske [2Fe-2S] domain];PF13806 [Rieske-like [2Fe-2S] domain]	0	137.053	0	54.059	0	57	0	17353	25
canu_1_3509499-3510185	canu_1	CDS	Prodigal	687	229	47.6	narI, narV	k_Bacteria;n_Terrabacteria group;p_Firmicutes;c_Bacilli;o_Bacillales;f_Bacillaceae;g_Bacillus	K00374*	nitrate reductase gamma subunit [EC:1.7.5.1 1.7.99.-]	Metabolism; Energy metabolism; Nitrogen metabolism | Environmental Information Processing; Signal transduction; Two-component system	COG2181*	Nitrate reductase gamma subunit	Energy production and conversion	PF02665 [Nitrate reductase gamma subunit]	0	50.556	0	35.882	0	45	0	24651	25
canu_1_3510742-3512211	canu_1	CDS	Prodigal	1470	490	46.73	narH, narY, nxrB	k_Bacteria;n_Terrabacteria group;p_Firmicutes;c_Bacilli;o_Bacillales;f_Bacillaceae;g_Bacillus	K00371*	nitrate reductase / nitrite oxidoreductase, beta subunit [EC:1.7.5.1 1.7.99.-]	Metabolism; Energy metabolism; Nitrogen metabolism | Environmental Information Processing; Signal transduction; Two-component system	COG1140*	Nitrate reductase beta subunit	Energy production and conversion	PF13247 [4Fe-4S dicluster domain];PF14711 [Respiratory nitrate reductase beta C-terminal]	0	24.677	0	34.933	0	47	0	51352	25
canu_1_3512201-3515887	canu_1	CDS	Prodigal	3687	1229	50.23	narG, narZ, nxrA	k_Bacteria;n_Terrabacteria group;p_Firmicutes;c_Bacilli;o_Bacillales;f_Bacillaceae;g_Bacillus	K00370*	nitrate reductase / nitrite oxidoreductase, alpha subunit [EC:1.7.5.1 1.7.99.-]	Metabolism; Energy metabolism; Nitrogen metabolism | Environmental Information Processing; Signal transduction; Two-component system	COG5013*	Nitrate reductase alpha subunit	Energy production and conversion	PF00384 [Molybdopterin oxidoreductase];PF01568 [Molydopterin dinucleotide binding domain];PF14710 [Respiratory nitrate reductase alpha N-terminal]	0	12.56	0	31.165	0	60	0	114905	25
canu_1_3523604-3525958	canu_1	CDS	Prodigal	2355	785	48.32	norB	k_Bacteria;n_Terrabacteria group;p_Firmicutes;c_Bacilli;o_Bacillales;f_Bacillaceae;g_Bacillus	K04561*	nitric oxide reductase subunit B [EC:1.7.2.5]	Metabolism; Energy metabolism; Nitrogen metabolism	COG3256*	Nitric oxide reductase large subunit	Inorganic ion transport and metabolism	PF00115 [Cytochrome C and Quinol oxidase polypeptide I]	0	19.009	0	39.333	0	58	0	92630	25
canu_224_24821-27415	canu_224	CDS	Prodigal	2595	865	67.94	nasA	k_Bacteria;p_Proteobacteria;c_Alphaproteobacteria;o_Rhodobacterales;f_Rhodobacteraceae;g_Gemmobacter	K00372*	assimilatory nitrate reductase catalytic subunit [EC:1.7.99.-]	Metabolism; Energy metabolism; Nitrogen metabolism	COG0243*	Anaerobic dehydrogenases, typically selenocysteine-containing	Energy production and conversion	PF00384 [Molybdopterin oxidoreductase];PF01568 [Molydopterin dinucleotide binding domain];PF04324 [BFD-like [2Fe-2S] binding domain];PF04879 [Molybdopterin oxidoreductase Fe4S4 domain]	5.853	0.892	12.748	1.996	19	3	33080	5180	25
canu_224_27412-27747	canu_224	CDS	Prodigal	336	112	67.56	nirD	k_Bacteria;p_Proteobacteria;c_Alphaproteobacteria;o_Rhodobacterales;f_Rhodobacteraceae;g_Gemmobacter	K00363*	nitrite reductase (NADH) small subunit [EC:1.7.1.15]	Metabolism; Energy metabolism; Nitrogen metabolism	COG2146*	Ferredoxin subunits of nitrite reductase and ring-hydroxylating dioxygenases	General function prediction only|Inorganic ion transport and metabolism	PF00355 [Rieske [2Fe-2S] domain];PF13806 [Rieske-like [2Fe-2S] domain]	23.793	4.594	9.97	1.994	10	2	3350	670	25
canu_224_27744-28115	canu_224	CDS	Prodigal	372	124	63.98	nirB	k_Bacteria;p_Proteobacteria;c_Alphaproteobacteria;o_Rhodobacterales;f_Rhodobacteraceae;g_Gemmobacter	K00362*	nitrite reductase (NADH) large subunit [EC:1.7.1.15]	Metabolism; Energy metabolism; Nitrogen metabolism	COG1251*	NAD(P)H-nitrite reductase	Energy production and conversion		21.491	4.15	8.306	1.995	10	2	3090	742	25
canu_224_28096-29163	canu_224	CDS	Prodigal	1068	356	65.36	nirB	k_Bacteria;p_Proteobacteria;c_Alphaproteobacteria;o_Rhodobacterales;f_Rhodobacteraceae	K00362*	nitrite reductase (NADH) large subunit [EC:1.7.1.15]	Metabolism; Energy metabolism; Nitrogen metabolism	COG1251*	NAD(P)H-nitrite reductase	Energy production and conversion	PF03460 [Nitrite/Sulfite reductase ferredoxin-like half domain];PF04324 [BFD-like [2Fe-2S] binding domain]	8.983	1.445	6.231	1.998	12	2	6655	2134	25
canu_224_29121-29888	canu_224	CDS	Prodigal	768	256	67.97	nirB	k_Bacteria;p_Proteobacteria;c_Alphaproteobacteria;o_Rhodobacterales;f_Rhodobacteraceae	K00362*	nitrite reductase (NADH) large subunit [EC:1.7.1.15]	Metabolism; Energy metabolism; Nitrogen metabolism	COG1251*	NAD(P)H-nitrite reductase	Energy production and conversion	PF00070 [Pyridine nucleotide-disulphide oxidoreductase];PF07992 [Pyridine nucleotide-disulphide oxidoreductase]	9.369	2.01	6.908	0.949	9	2	5305	729	25
canu_224_29878-30180	canu_224	CDS	Prodigal	303	101	65.35	nirB	k_Bacteria;p_Proteobacteria;c_Alphaproteobacteria;o_Rhodobacterales;f_Rhodobacteraceae	K00362*	nitrite reductase (NADH) large subunit [EC:1.7.1.15]	Metabolism; Energy metabolism; Nitrogen metabolism	COG1251*	NAD(P)H-nitrite reductase	Energy production and conversion		21.108	2.547	6.277	0.488	8	1	1902	148	25
canu_224_37064-37327	canu_224	CDS	Prodigal	264	88	69.32	nosZ	k_Bacteria;p_Proteobacteria;c_Alphaproteobacteria;o_Rhodobacterales;f_Rhodobacteraceae;g_Gemmobacter	K00376*	nitrous-oxide reductase [EC:1.7.2.4]	Metabolism; Energy metabolism; Nitrogen metabolism	COG4263*	Nitrous oxide reductase	Energy production and conversion		39.367	0	11.598	0	13	0	3062	0	25
canu_224_37291-38991	canu_224	CDS	Prodigal	1701	567	59.55	nosZ	k_Bacteria;p_Proteobacteria;c_Alphaproteobacteria;o_Rhodobacterales;f_Rhodobacteraceae	K00376*	nitrous-oxide reductase [EC:1.7.2.4]	Metabolism; Energy metabolism; Nitrogen metabolism	COG4263*	Nitrous oxide reductase	Energy production and conversion	PF18764 [];PF18793 []	9.4	0.454	14.984	0.36	20	1	25487	613	25
canu_271_1974-2963	canu_271	CDS	Prodigal	990	330	46.87	nrfB	k_Bacteria;p_Proteobacteria;c_Gammaproteobacteria;o_Alteromonadales;f_Shewanellaceae;g_Shewanella	K04013*	cytochrome c-type protein NrfB	Not Included in Pathway or Brite; Unclassified: metabolism; Energy metabolism	ENOG410XNV6*	cytochrome C family protein	Energy production and conversion	PF09699 [Doubled CXXCH motif (Paired_CXXCH_1)];PF14522 [Cytochrome c7 and related cytochrome c];PF14537 [Cytochrome c3]	0	7.796	0	6.484	0	10	0	6419	25
canu_452_10220-11614	canu_452	CDS	Prodigal	1395	465	59.43	nrtA, nasF, cynA	k_Bacteria;p_Proteobacteria;c_Alphaproteobacteria;o_Rhodobacterales	K15576*	nitrate/nitrite transport system substrate-binding protein	Metabolism; Energy metabolism; Nitrogen metabolism | Environmental Information Processing; Membrane transport; ABC transporters | Brite Hierarchies; Protein families: signaling and cellular processes; Transporters	COG0715*	ABC-type nitrate/sulfonate/bicarbonate transport systems, periplasmic components	Inorganic ion transport and metabolism	PF13379 [NMT1-like family]	2.292	6.086	2.499	8.917	4	11	3486	12439	25
canu_452_1945-4575	canu_452	CDS	Prodigal	2631	877	63.59	nasA	k_Bacteria;p_Proteobacteria;c_Alphaproteobacteria;o_Rhodobacterales	K00372*	assimilatory nitrate reductase catalytic subunit [EC:1.7.99.-]	Metabolism; Energy metabolism; Nitrogen metabolism	COG0243*	Anaerobic dehydrogenases, typically selenocysteine-containing	Energy production and conversion	PF00384 [Molybdopterin oxidoreductase];PF01568 [Molydopterin dinucleotide binding domain];PF04879 [Molybdopterin oxidoreductase Fe4S4 domain]	0.304	2.934	0.508	8.956	1	10	1337	23564	25
canu_452_4572-4928	canu_452	CDS	Prodigal	357	119	64.99	nirD	k_Bacteria;p_Proteobacteria;c_Alphaproteobacteria;o_Rhodobacterales	K00363*	nitrite reductase (NADH) small subunit [EC:1.7.1.15]	Metabolism; Energy metabolism; Nitrogen metabolism	COG2146*	Ferredoxin subunits of nitrite reductase and ring-hydroxylating dioxygenases	General function prediction only|Inorganic ion transport and metabolism	PF00355 [Rieske [2Fe-2S] domain];PF13806 [Rieske-like [2Fe-2S] domain]	4.479	19.458	1.605	8.384	2	9	573	2993	25
canu_452_4925-7360	canu_452	CDS	Prodigal	2436	812	62.52	nirB	k_Bacteria;p_Proteobacteria;c_Alphaproteobacteria;o_Rhodobacterales;f_Roseobacteraceae	K00362*	nitrite reductase (NADH) large subunit [EC:1.7.1.15]	Metabolism; Energy metabolism; Nitrogen metabolism	COG1251*	NAD(P)H-nitrite reductase	Energy production and conversion	PF00070 [Pyridine nucleotide-disulphide oxidoreductase];PF01077 [Nitrite and sulphite reductase 4Fe-4S domain];PF03460 [Nitrite/Sulfite reductase ferredoxin-like half domain];PF04324 [BFD-like [2Fe-2S] binding domain];PF07992 [Pyridine nucleotide-disulphide oxidoreductase];PF18267 []	0.985	2.852	2.536	7.266	3	9	6177	17700	25
canu_452_7345-8211	canu_452	CDS	Prodigal	867	289	60.32	nrtC, nasD	k_Bacteria;p_Proteobacteria;c_Alphaproteobacteria;o_Rhodobacterales;f_Roseobacteraceae	K15578*	nitrate/nitrite transport system ATP-binding protein [EC:3.6.3.-]	Metabolism; Energy metabolism; Nitrogen metabolism | Environmental Information Processing; Membrane transport; ABC transporters | Brite Hierarchies; Protein families: signaling and cellular processes; Transporters	COG1116*	ABC-type nitrate/sulfonate/bicarbonate transport system, ATPase component	Inorganic ion transport and metabolism	PF00005 [ABC transporter]	4.61	8.902	3.681	7.386	5	10	3191	6404	25
canu_452_8208-9062	canu_452	CDS	Prodigal	855	285	63.63	nrtC, nasD	k_Bacteria;p_Proteobacteria;c_Alphaproteobacteria;o_Rhodobacterales	K15578*	nitrate/nitrite transport system ATP-binding protein [EC:3.6.3.-]	Metabolism; Energy metabolism; Nitrogen metabolism | Environmental Information Processing; Membrane transport; ABC transporters | Brite Hierarchies; Protein families: signaling and cellular processes; Transporters	COG1116*	ABC-type nitrate/sulfonate/bicarbonate transport system, ATPase component	Inorganic ion transport and metabolism	PF00005 [ABC transporter]	4.675	8.124	4.896	8.618	5	9	4186	7368	25
canu_452_9068-10162	canu_452	CDS	Prodigal	1095	365	60.46	nrtB, nasE, cynB	k_Bacteria;p_Proteobacteria;c_Alphaproteobacteria;o_Rhodobacterales	K15577*	nitrate/nitrite transport system permease protein	Metabolism; Energy metabolism; Nitrogen metabolism | Environmental Information Processing; Membrane transport; ABC transporters | Brite Hierarchies; Protein families: signaling and cellular processes; Transporters	COG0600*	ABC-type nitrate/sulfonate/bicarbonate transport system, permease component	Inorganic ion transport and metabolism	PF00528 [Binding-protein-dependent transport system inner membrane component]	3.65	6.344	4.512	8.121	5	9	4941	8893	25
canu_528_10731-12089	canu_528	CDS	Prodigal	1359	453	52.02	nirB	k_Bacteria;n_FCB group;n_Bacteroidetes/Chlorobi group;p_Bacteroidetes;n_unclassified Bacteroidetes;s_Bacteroidetes bacterium	K00362*	nitrite reductase (NADH) large subunit [EC:1.7.1.15]	Metabolism; Energy metabolism; Nitrogen metabolism	COG0446*	Uncharacterized NAD(FAD)-dependent dehydrogenases	General function prediction only	PF00070 [Pyridine nucleotide-disulphide oxidoreductase];PF07992 [Pyridine nucleotide-disulphide oxidoreductase]	14.707	0	17.029	0	25	0	23143	0	25
canu_52_104392-105492	canu_52	CDS	Prodigal	1101	367	48.41	nirB	k_Bacteria;n_FCB group;n_Bacteroidetes/Chlorobi group;p_Bacteroidetes;c_Saprospiria;o_Saprospirales	K00362	nitrite reductase (NADH) large subunit [EC:1.7.1.15]	Metabolism; Energy metabolism; Nitrogen metabolism	COG0446*	Uncharacterized NAD(FAD)-dependent dehydrogenases	General function prediction only	PF00070 [Pyridine nucleotide-disulphide oxidoreductase];PF07992 [Pyridine nucleotide-disulphide oxidoreductase]	22.51	0	24.876	0	31	0	27388	0	25
canu_66_50785-52173	canu_66	CDS	Prodigal	1389	463	60.62	nrtA, nasF, cynA	k_Bacteria;p_Proteobacteria;c_Alphaproteobacteria;o_Rhodobacterales	K15576*	nitrate/nitrite transport system substrate-binding protein	Metabolism; Energy metabolism; Nitrogen metabolism | Environmental Information Processing; Membrane transport; ABC transporters | Brite Hierarchies; Protein families: signaling and cellular processes; Transporters	COG0715*	ABC-type nitrate/sulfonate/bicarbonate transport systems, periplasmic components	Inorganic ion transport and metabolism	PF13379 [NMT1-like family]	19.569	0	22.76	0	34	0	31613	0	25
canu_66_52177-53013	canu_66	CDS	Prodigal	837	279	62.13	nrtB, nasE, cynB	k_Bacteria;p_Proteobacteria;c_Alphaproteobacteria;o_Rhodobacterales	K15577*	nitrate/nitrite transport system permease protein	Metabolism; Energy metabolism; Nitrogen metabolism | Environmental Information Processing; Membrane transport; ABC transporters | Brite Hierarchies; Protein families: signaling and cellular processes; Transporters	COG0600*	ABC-type nitrate/sulfonate/bicarbonate transport system, permease component	Inorganic ion transport and metabolism	PF00528 [Binding-protein-dependent transport system inner membrane component]	28.654	0	25.453	0	30	0	21304	0	25
canu_66_53026-53931	canu_66	CDS	Prodigal	906	302	59.93	nrtC, nasD	k_Bacteria;p_Proteobacteria;c_Alphaproteobacteria;o_Rhodobacterales	K15578*	nitrate/nitrite transport system ATP-binding protein [EC:3.6.3.-]	Metabolism; Energy metabolism; Nitrogen metabolism | Environmental Information Processing; Membrane transport; ABC transporters | Brite Hierarchies; Protein families: signaling and cellular processes; Transporters	COG1116*	ABC-type nitrate/sulfonate/bicarbonate transport system, ATPase component	Inorganic ion transport and metabolism	PF00005 [ABC transporter]	23.825	0	23.096	0	27	0	20925	0	25
canu_815_6698-7168	canu_815	CDS	Prodigal	471	157	43.74	napB	k_Bacteria;p_Proteobacteria;c_Gammaproteobacteria;o_Alteromonadales;f_Shewanellaceae;g_Shewanella	K02568*	cytochrome c-type protein NapB	Metabolism; Energy metabolism; Nitrogen metabolism	COG3043*	Nitrate reductase cytochrome c-type subunit	Energy production and conversion	PF03892 [Nitrate reductase cytochrome c-type subunit (NapB)]	0	26.219	0	14.977	0	16	0	7054	25
canu_815_7180-9675	canu_815	CDS	Prodigal	2496	832	44.51	napA	k_Bacteria;p_Proteobacteria;c_Gammaproteobacteria;o_Alteromonadales;f_Shewanellaceae;g_Shewanella	K02567*	periplasmic nitrate reductase NapA [EC:1.7.99.-]	Metabolism; Energy metabolism; Nitrogen metabolism	COG0243*	Anaerobic dehydrogenases, typically selenocysteine-containing	Energy production and conversion	PF00384 [Molybdopterin oxidoreductase];PF01568 [Molydopterin dinucleotide binding domain];PF04879 [Molybdopterin oxidoreductase Fe4S4 domain]	0	9.277	0	21.528	0	30	0	53734	25
